# Supplementary material for: Change detection in pictorial and solid scenes: The role of depth of field
Source: PLoS One. 2017 Nov 27;12(11):e0188432. doi: 10.1371/journal.pone.0188432 (PMC5703469; doi:10.1371/journal.pone.0188432)
Supplement: S1 File — (XLSX) [file pone.0188432.s001.xlsx]

## Sheet: Blad1
subID	imageFile1	RT	yesno	what	where		subID	imageFile1	RT	yesno	what	where		subID	imageFile1	RT	yesno	what	where		subID	imageFile2	RT	yesno	what	where		subID	imageFile2	RT	yesno	what	where		subID	imageFile2	RT	yesno	what	where		subID	imageFile2	RT	yesno	what	where		subID
1	1_1_1A.JPG	7.5386	yes	1414	50		2	1_1_1A.JPG	6.81951	no	space	115		3	1_1_1A.JPG	6.85493	yes	1414	27		4	1_1_1B.JPG	21.0771	yes	1515	27		6	1_1_1B.JPG	1.55635	yes	1818	27		7	1_1_1B.JPG	1.81628	yes	1212	22		8	1_1_1B.JPG	9.05824	yes	1818	27		9
1	1_1_2A .JPG	20.0152	yes	1515	50		2	1_1_2A .JPG	6.06571	no	space	115		3	1_1_2A .JPG	2.83609	yes	1812	27		4	1_1_2B.JPG	26.858	yes	1515	22		6	1_1_2B.JPG	3.21415	yes	1818	27		7	1_1_2B.JPG	23.8369	yes	1818	27		8	1_1_2B.JPG	15.8442	yes	1818	22		9
1	1_1_3A.JPG	2.01086	yes	1515	50		2	1_1_3A.JPG	12.2025	no	space	115		3	1_1_3A.JPG	7.21444	yes	1414	29		4	1_1_3B.JPG	24.0998	yes	1515	29		6	1_1_3B.JPG	3.46924	yes	1414	29		7	1_1_3B.JPG	3.04126	yes	1818	29		8	1_1_3B.JPG	6.0438	yes	1414	29		9
1	1_1_4A.JPG	3.7242	yes	1818	50		2	1_1_4A.JPG	6.5759	no	space	115		3	1_1_4A.JPG	1.7008	yes	1818	27		4	1_1_4B.JPG	3.93253	yes	1515	22		6	1_1_4B.JPG	1.50423	yes	1515	27		7	1_1_4B.JPG	4.57725	yes	1212	27		8	1_1_4B.JPG	4.00758	yes	1515	22		9
1	1_1_5A.JPG	8.34492	yes	1414	50		2	1_1_5A.JPG	11.4948	no	space	115		3	1_1_5A.JPG	9.66794	yes	1212	29		4	1_1_5B.JPG	5.92529	yes	1414	29		6	1_1_5B.JPG	3.51693	no	space	space		7	1_1_5B.JPG	5.80488	yes	1414	4		8	1_1_5B.JPG	3.43259	yes	1418	4		9
1	1_1_6A.JPG	5.79795	yes	1414	50		2	1_1_6A.JPG	5.81755	yes	1818	50		3	1_1_6A.JPG	2.29325	yes	1212	27		4	1_1_6B.JPG	9.76027	yes	1515	22		6	1_1_6B.JPG	6.16866	no	space	space		7	1_1_6B.JPG	2.03781	yes	1414	22		8	1_1_6B.JPG	11.8627	yes	1515	22		9
1	1_2_1A.JPG	10.3439	yes	1212	50		2	1_2_1A.JPG	8.08175	no	space	115		3	1_2_1A.JPG	4.81495	yes	1818	27		4	1_2_1B.JPG	4.5193	yes	1515	27		6	1_2_1B.JPG	4.63487	yes	1818	27		7	1_2_1B.JPG	4.78459	yes	1414	27		8	1_2_1B.JPG	3.92039	yes	1515	27		9
1	1_2_2A.JPG	1.84211	yes	1818	50		2	1_2_2A.JPG	4.77025	yes	1818	50		3	1_2_2A.JPG	6.34092	yes	1515	29		4	1_2_2B.JPG	7.01318	yes	1818	29		6	1_2_2B.JPG	2.71792	yes	1515	29		7	1_2_2B.JPG	6.74303	yes	1515	29		8	1_2_2B.JPG	7.89605	yes	1414	29		9
1	1_2_3A.JPG	4.30334	yes	1515	50		2	1_2_3A.JPG	6.51844	no	space	115		3	1_2_3A.JPG	5.77862	yes	1818	22		4	1_2_3B.JPG	2.94612	yes	1515	22		6	1_2_3B.JPG	1.95053	yes	1515	22		7	1_2_3B.JPG	15.2712	yes	1212	22		8	1_2_3B.JPG	4.00987	yes	1212	22		9
1	1_2_4A.JPG	20.9426	no	space	115		2	1_2_4A.JPG	7.94491	no	space	115		3	1_2_4A.JPG	18.0596	no	space	space		4	1_2_4B.JPG	10.3699	yes	1818	4		6	1_2_4B.JPG	2.09049	no	space	space		7	1_2_4B.JPG	9.97419	yes	1515	4		8	1_2_4B.JPG	6.64589	yes	1515	4		9
1	1_2_5A.JPG	3.18494	yes	1515	52		2	1_2_5A.JPG	10.3698	no	space	115		3	1_2_5A.JPG	8.60362	yes	1818	29		4	1_2_5B.JPG	13.0361	yes	1818	4		6	1_2_5B.JPG	4.36897	no	space	space		7	1_2_5B.JPG	16.196	yes	1818	4		8	1_2_5B.JPG	2.66266	yes	1515	4		9
1	1_2_6A.JPG	1.71634	yes	1818	52		2	1_2_6A.JPG	3.10143	yes	1414	52		3	1_2_6A.JPG	1.14466	yes	1212	4		4	1_2_6B.JPG	5.85998	yes	1515	4		6	1_2_6B.JPG	1.29553	yes	1818	4		7	1_2_6B.JPG	1.87166	yes	1515	4		8	1_2_6B.JPG	5.94985	yes	1515	4		9
1	2_1_1A.JPG	5.11518	yes	1212	52		2	2_1_1A.JPG	9.53822	no	space	115		3	2_1_1A.JPG	2.74266	yes	1818	27		4	2_1_1B.JPG	4.83728	yes	1818	4		6	2_1_1B.JPG	2.6596	yes	1212	4		7	2_1_1B.JPG	4.66059	yes	1818	4		8	2_1_1B.JPG	4.89982	yes	1212	4		9
1	2_1_2A.JPG	3.27845	yes	1818	50		2	2_1_2A.JPG	11.2461	no	space	115		3	2_1_2A.JPG	1.67214	yes	1212	29		4	2_1_2B.JPG	6.85552	yes	1414	29		6	2_1_2B.JPG	6.91428	no	space	space		7	2_1_2B.JPG	2.81958	yes	1818	4		8	2_1_2B.JPG	2.79732	yes	1414	29		9
1	2_1_3A.JPG	4.98714	yes	1818	50		2	2_1_3A.JPG	7.70702	no	space	115		3	2_1_3A.JPG	2.07243	yes	1414	27		4	2_1_3B.JPG	3.83604	yes	1515	22		6	2_1_3B.JPG	3.44701	no	space	space		7	2_1_3B.JPG	2.7097	yes	1515	22		8	2_1_3B.JPG	6.44238	yes	space	space		9
1	2_1_4A.JPG	5.37447	yes	1515	50		2	2_1_4A.JPG	3.92141	yes	1515	50		3	2_1_4A.JPG	2.79969	yes	1212	27		4	2_1_4B.JPG	4.02589	yes	1212	22		6	2_1_4B.JPG	2.22294	yes	1515	22		7	2_1_4B.JPG	3.33618	yes	1515	27		8	2_1_4B.JPG	15.7868	yes	1515	22		9
1	2_1_5A.JPG	2.10421	yes	1414	50		2	2_1_5A.JPG	10.787	no	space	115		3	2_1_5A.JPG	3.29235	yes	1212	29		4	2_1_5B.JPG	21.6432	no	space	space		6	2_1_5B.JPG	6.47614	no	space	space		7	2_1_5B.JPG	2.14992	yes	1818	29		8	2_1_5B.JPG	3.89624	yes	1818	4		9
1	2_1_6A.JPG	1.88124	yes	1414	50		2	2_1_6A.JPG	1.92346	yes	1212	52		3	2_1_6A.JPG	1.64095	yes	1212	29		4	2_1_6B.JPG	2.08039	yes	1515	29		6	2_1_6B.JPG	2.36935	yes	1515	29		7	2_1_6B.JPG	3.24488	yes	1818	29		8	2_1_6B.JPG	7.05614	yes	1212	29		9
1	2_2_1A.JPG	4.89803	yes	1212	50		2	2_2_1A.JPG	9.05319	no	space	115		3	2_2_1A.JPG	1.38392	yes	1212	22		4	2_2_1B.JPG	23.6111	no	space	space		6	2_2_1B.JPG	3.82267	yes	1212	22		7	2_2_1B.JPG	4.83702	yes	1414	22		8	2_2_1B.JPG	5.83723	yes	1818	22		9
1	2_2_2A.JPG	3.96378	yes	1515	50		2	2_2_2A.JPG	4.81481	yes	1414	50		3	2_2_2A.JPG	1.32064	yes	1515	27		4	2_2_2B.JPG	5.84187	yes	1515	27		6	2_2_2B.JPG	4.52878	yes	1414	27		7	2_2_2B.JPG	6.69794	yes	1818	27		8	2_2_2B.JPG	9.91181	yes	1414	27		9
1	2_2_3A.JPG	3.43532	yes	1818	50		2	2_2_3A.JPG	9.37875	no	space	115		3	2_2_3A.JPG	2.80869	yes	1414	27		4	2_2_3B.JPG	5.40899	yes	1515	27		6	2_2_3B.JPG	1.52222	yes	1414	27		7	2_2_3B.JPG	11.9686	yes	1414	27		8	2_2_3B.JPG	2.39431	yes	1212	27		9
1	2_2_4A.JPG	1.9248	yes	1818	52		2	2_2_4A.JPG	7.32269	no	space	115		3	2_2_4A.JPG	4.83745	yes	1818	29		4	2_2_4B.JPG	19.1031	yes	1414	4		6	2_2_4B.JPG	4.37752	no	space	space		7	2_2_4B.JPG	20.8763	no	space	space		8	2_2_4B.JPG	26.9462	yes	1515	4		9
1	2_2_5A.JPG	5.1311	yes	1818	50		2	2_2_5A.JPG	5.34862	yes	1414	50		3	2_2_5A.JPG	3.63486	yes	1818	29		4	2_2_5B.JPG	3.33518	yes	1515	29		6	2_2_5B.JPG	2.66145	yes	1214	29		7	2_2_5B.JPG	12.3912	yes	1515	29		8	2_2_5B.JPG	6.38162	yes	1515	29		9
1	2_2_6A.JPG	7.80804	yes	1212	50		2	2_2_6A.JPG	6.84711	yes	1818	50		3	2_2_6A.JPG	1.22152	yes	1818	22		4	2_2_6B.JPG	1.84182	yes	1212	22		6	2_2_6B.JPG	1.56193	yes	1414	22		7	2_2_6B.JPG	8.66615	yes	1212	22		8	2_2_6B.JPG	4.92464	yes	1414	22		9
1	3_1_1A.JPG	2.86367	yes	1818	50		2	3_1_1A.JPG	8.50951	no	space	115		3	3_1_1A.JPG	5.79452	yes	1212	27		4	3_1_1B.JPG	1.81759	yes	1414	29		6	3_1_1B.JPG	1.50282	yes	1818	4		7	3_1_1B.JPG	5.37272	yes	1414	29		8	3_1_1B.JPG	6.80933	yes	1515	29		9
1	3_1_2A.JPG	20.6638	yes	1414	50		2	3_1_2A.JPG	4.59882	no	space	115		3	3_1_2A.JPG	6.95186	yes	1515	29		4	3_1_2B.JPG	5.50516	yes	1518	4		6	3_1_2B.JPG	2.83603	no	space	space		7	3_1_2B.JPG	6.4012	yes	1515	29		8	3_1_2B.JPG	2.39549	yes	1414	4		9
1	3_1_3A.JPG	3.5647	yes	1515	50		2	3_1_3A.JPG	5.81008	no	space	115		3	3_1_3A.JPG	3.86858	yes	1515	27		4	3_1_3B.JPG	2.11761	yes	1515	27		6	3_1_3B.JPG	2.02349	yes	1212	22		7	3_1_3B.JPG	11.7606	yes	1818	27		8	3_1_3B.JPG	10.4674	yes	1515	22		9
1	3_1_4A.JPG	10.709	yes	1212	50 7		2	3_1_4A.JPG	8.83693	yes	1418	50		3	3_1_4A.JPG	2.75915	yes	1212	22		4	3_1_4B.JPG	16.2137	yes	1515	27		6	3_1_4B.JPG	2.56481	yes	1414	22		7	3_1_4B.JPG	5.05836	yes	1212	27		8	3_1_4B.JPG	6.89139	yes	1212	27		9
1	3_1_5A.JPG	3.12979	yes	1515	50		2	3_1_5A.JPG	4.45544	yes	1212	52		3	3_1_5A.JPG	1.73245	yes	1414	29		4	3_1_5B.JPG	4.1745	yes	1212	4		6	3_1_5B.JPG	4.52772	yes	1215	29		7	3_1_5B.JPG	3.72764	yes	1818	29		8	3_1_5B.JPG	7.40942	yes	1818	4		9
1	3_1_6A.JPG	2.30686	yes	1212	50		2	3_1_6A.JPG	7.2677	yes	1818	52		3	3_1_6A.JPG	2.8883	yes	1515	29		4	3_1_6B.JPG	7.43897	yes	1515	29		6	3_1_6B.JPG	2.28252	no	space	space		7	3_1_6B.JPG	10.9224	yes	1414	29		8	3_1_6B.JPG	16.8382	yes	1414	29		9
1	3_2_1A.JPG	4.09029	yes	1212	50		2	3_2_1A.JPG	3.17731	yes	1414	50		3	3_2_1A.JPG	4.86872	yes	1212	27		4	3_2_1B.JPG	3.24746	yes	1212	27		6	3_2_1B.JPG	1.85699	yes	1515	27		7	3_2_1B.JPG	6.36457	yes	1515	27		8	3_2_1B.JPG	2.9173	yes	1818	27		9
1	3_2_2A.JPG	3.35425	yes	1212	50		2	3_2_2A.JPG	7.43077	no	space	115		3	3_2_2A.JPG	1.68414	yes	1212	29		4	3_2_2B.JPG	5.80816	yes	1515	27		6	3_2_2B.JPG	3.84315	no	space	space		7	3_2_2B.JPG	4.92423	yes	1818	29		8	3_2_2B.JPG	11.93	yes	1515	29		9
1	3_2_3A.JPG	5.06245	yes	1414	50		2	3_2_3A.JPG	5.48008	no	space	115		3	3_2_3A.JPG	1.81505	yes	1414	27		4	3_2_3B.JPG	2.93576	yes	1818	27		6	3_2_3B.JPG	2.80449	yes	1418	27		7	3_2_3B.JPG	5.88851	yes	1818	27		8	3_2_3B.JPG	4.8952	yes	1818	27		9
1	3_2_4A.JPG	2.68631	yes	1212	50		2	3_2_4A.JPG	6.67091	no	space	115		3	3_2_4A.JPG	8.4271	yes	1414	22		4	3_2_4B.JPG	4.90659	yes	1212	22		6	3_2_4B.JPG	1.83831	yes	1515	22		7	3_2_4B.JPG	9.31572	yes	1414	22		8	3_2_4B.JPG	3.98603	yes	1818	22		9
1	3_2_5A.JPG	9.0177	yes	1414	52		2	3_2_5A.JPG	5.73356	no	space	115		3	3_2_5A.JPG	7.63753	yes	1818	4		4	3_2_5B.JPG	7.85245	yes	1515	4		6	3_2_5B.JPG	5.9003	no	space	space		7	3_2_5B.JPG	3.3016	yes	1515	4		8	3_2_5B.JPG	11.2745	yes	1212	4		9
1	3_2_6A.JPG	8.70088	yes	1414	50		2	3_2_6A.JPG	10.1291	no	space	115		3	3_2_6A.JPG	6.84697	yes	1414	29		4	3_2_6B.JPG	0.058064	no	space	space		6	3_2_6B.JPG	4.50411	no	space	space		7	3_2_6B.JPG	3.95993	yes	1212	4		8	3_2_6B.JPG	3.98455	yes	1818	4		9
1	4_1_1A.JPG	28.0897	no	space	115		2	4_1_1A.JPG	9.05042	no	space	115		3	4_1_1A.JPG	16.6617	no	space	space		4	4_1_1B.JPG	21.0489	no	space	space		6	4_1_1B.JPG	5.24031	no	space	space		7	4_1_1B.JPG	41.5342	no	space	space		8	4_1_1B.JPG	16.2309	no	space	space		9
1	4_1_2A .JPG	34.1797	no	space	115		2	4_1_2A .JPG	4.33858	no	space	115		3	4_1_2A .JPG	17.1275	no	space	space		4	4_1_2B.JPG	20.5828	no	space	space		6	4_1_2B.JPG	5.59039	no	space	space		7	4_1_2B.JPG	32.7611	no	space	space		8	4_1_2B.JPG	16.1878	no	space	space		9
1	4_1_3A.JPG	20.8048	no	space	115		2	4_1_3A.JPG	11.1569	no	space	115		3	4_1_3A.JPG	21.4782	no	space	space		4	4_1_3B.JPG	23.9362	no	space	space		6	4_1_3B.JPG	4.11556	no	space	space		7	4_1_3B.JPG	28.1071	no	space	space		8	4_1_3B.JPG	25.2773	no	space	space		9
1	4_1_4A.JPG	21.3645	no	space	115		2	4_1_4A.JPG	7.12136	no	space	115		3	4_1_4A.JPG	12.6631	no	space	space		4	4_1_4B.JPG	13.9659	no	space	space		6	4_1_4B.JPG	5.42888	no	space	space		7	4_1_4B.JPG	35.0363	no	space	space		8	4_1_4B.JPG	15.0356	no	space	space		9
1	4_1_5A.JPG	11.8377	no	space	115		2	4_1_5A.JPG	6.98917	no	space	115		3	4_1_5A.JPG	15.1892	no	space	space		4	4_1_5B.JPG	20.3619	no	space	space		6	4_1_5B.JPG	3.6039	no	space	space		7	4_1_5B.JPG	41.3149	no	space	space		8	4_1_5B.JPG	26.4803	no	space	space		9
1	4_1_6A.JPG	24.8369	no	space	115		2	4_1_6A.JPG	4.76835	no	space	115		3	4_1_6A.JPG	15.0926	no	space	space		4	4_1_6B.JPG	35.3013	no	space	space		6	4_1_6B.JPG	4.25838	no	space	space		7	4_1_6B.JPG	25.4166	no	space	space		8	4_1_6B.JPG	21.9837	no	space	space		9
[truncated: 167 more columns]

## Sheet: Blad2
subID	imageFile1	RT	yesno	what	where		subID	imageFile1	RT	yesno	what	where		subID	imageFile1	RT	yesno	what	where		subID	imageFile2	RT	yesno	what	where		subID	imageFile2	RT	yesno	what	where		subID	imageFile2	RT	yesno	what	where		subID	imageFile2	RT	yesno	what	where		subID
1	1_1_1A.JPG	7.5386	yes	1414	50		2	1_1_1A.JPG	6.81951	no	space	115		3	1_1_1A.JPG	6.85493	yes	1414	27		4	1_1_1B.JPG	21.0771	yes	1515	27		6	1_1_1B.JPG	1.55635	yes	1818	27		7	1_1_1B.JPG	1.81628	yes	1212	22		8	1_1_1B.JPG	9.05824	yes	1818	27		9
1	1_1_2A .JPG	20.0152	yes	1515	50		2	1_1_2A .JPG	6.06571	no	space	115		3	1_1_2A .JPG	2.83609	yes	1812	27		4	1_1_2B.JPG	26.858	yes	1515	22		6	1_1_2B.JPG	3.21415	yes	1818	27		7	1_1_2B.JPG	23.8369	yes	1818	27		8	1_1_2B.JPG	15.8442	yes	1818	22		9
1	1_1_3A.JPG	2.01086	yes	1515	50		2	1_1_3A.JPG	12.2025	no	space	115		3	1_1_3A.JPG	7.21444	yes	1414	29		4	1_1_3B.JPG	24.0998	yes	1515	29		6	1_1_3B.JPG	3.46924	yes	1414	29		7	1_1_3B.JPG	3.04126	yes	1818	29		8	1_1_3B.JPG	6.0438	yes	1414	29		9
1	1_1_4A.JPG	3.7242	yes	1818	50		2	1_1_4A.JPG	6.5759	no	space	115		3	1_1_4A.JPG	1.7008	yes	1818	27		4	1_1_4B.JPG	3.93253	yes	1515	22		6	1_1_4B.JPG	1.50423	yes	1515	27		7	1_1_4B.JPG	4.57725	yes	1212	27		8	1_1_4B.JPG	4.00758	yes	1515	22		9
1	1_1_5A.JPG	8.34492	yes	1414	50		2	1_1_5A.JPG	11.4948	no	space	115		3	1_1_5A.JPG	9.66794	yes	1212	29		4	1_1_5B.JPG	5.92529	yes	1414	29		6	1_1_5B.JPG	3.51693	no	space	space		7	1_1_5B.JPG	5.80488	yes	1414	4		8	1_1_5B.JPG	3.43259	yes	1418	4		9
1	1_1_6A.JPG	5.79795	yes	1414	50		2	1_1_6A.JPG	5.81755	yes	1818	50		3	1_1_6A.JPG	2.29325	yes	1212	27		4	1_1_6B.JPG	9.76027	yes	1515	22		6	1_1_6B.JPG	6.16866	no	space	space		7	1_1_6B.JPG	2.03781	yes	1414	22		8	1_1_6B.JPG	11.8627	yes	1515	22		9
1	1_2_1A.JPG	10.3439	yes	1212	50		2	1_2_1A.JPG	8.08175	no	space	115		3	1_2_1A.JPG	4.81495	yes	1818	27		4	1_2_1B.JPG	4.5193	yes	1515	27		6	1_2_1B.JPG	4.63487	yes	1818	27		7	1_2_1B.JPG	4.78459	yes	1414	27		8	1_2_1B.JPG	3.92039	yes	1515	27		9
1	1_2_2A.JPG	1.84211	yes	1818	50		2	1_2_2A.JPG	4.77025	yes	1818	50		3	1_2_2A.JPG	6.34092	yes	1515	29		4	1_2_2B.JPG	7.01318	yes	1818	29		6	1_2_2B.JPG	2.71792	yes	1515	29		7	1_2_2B.JPG	6.74303	yes	1515	29		8	1_2_2B.JPG	7.89605	yes	1414	29		9
1	1_2_3A.JPG	4.30334	yes	1515	50		2	1_2_3A.JPG	6.51844	no	space	115		3	1_2_3A.JPG	5.77862	yes	1818	22		4	1_2_3B.JPG	2.94612	yes	1515	22		6	1_2_3B.JPG	1.95053	yes	1515	22		7	1_2_3B.JPG	15.2712	yes	1212	22		8	1_2_3B.JPG	4.00987	yes	1212	22		9
1	1_2_4A.JPG	20.9426	no	space	115		2	1_2_4A.JPG	7.94491	no	space	115		3	1_2_4A.JPG	18.0596	no	space	space		4	1_2_4B.JPG	10.3699	yes	1818	4		6	1_2_4B.JPG	2.09049	no	space	space		7	1_2_4B.JPG	9.97419	yes	1515	4		8	1_2_4B.JPG	6.64589	yes	1515	4		9
1	1_2_5A.JPG	3.18494	yes	1515	52		2	1_2_5A.JPG	10.3698	no	space	115		3	1_2_5A.JPG	8.60362	yes	1818	29		4	1_2_5B.JPG	13.0361	yes	1818	4		6	1_2_5B.JPG	4.36897	no	space	space		7	1_2_5B.JPG	16.196	yes	1818	4		8	1_2_5B.JPG	2.66266	yes	1515	4		9
1	1_2_6A.JPG	1.71634	yes	1818	52		2	1_2_6A.JPG	3.10143	yes	1414	52		3	1_2_6A.JPG	1.14466	yes	1212	4		4	1_2_6B.JPG	5.85998	yes	1515	4		6	1_2_6B.JPG	1.29553	yes	1818	4		7	1_2_6B.JPG	1.87166	yes	1515	4		8	1_2_6B.JPG	5.94985	yes	1515	4		9
1	2_1_1A.JPG	5.11518	yes	1212	52		2	2_1_1A.JPG	9.53822	no	space	115		3	2_1_1A.JPG	2.74266	yes	1818	27		4	2_1_1B.JPG	4.83728	yes	1818	4		6	2_1_1B.JPG	2.6596	yes	1212	4		7	2_1_1B.JPG	4.66059	yes	1818	4		8	2_1_1B.JPG	4.89982	yes	1212	4		9
1	2_1_2A.JPG	3.27845	yes	1818	50		2	2_1_2A.JPG	11.2461	no	space	115		3	2_1_2A.JPG	1.67214	yes	1212	29		4	2_1_2B.JPG	6.85552	yes	1414	29		6	2_1_2B.JPG	6.91428	no	space	space		7	2_1_2B.JPG	2.81958	yes	1818	4		8	2_1_2B.JPG	2.79732	yes	1414	29		9
1	2_1_3A.JPG	4.98714	yes	1818	50		2	2_1_3A.JPG	7.70702	no	space	115		3	2_1_3A.JPG	2.07243	yes	1414	27		4	2_1_3B.JPG	3.83604	yes	1515	22		6	2_1_3B.JPG	3.44701	no	space	space		7	2_1_3B.JPG	2.7097	yes	1515	22		8	2_1_3B.JPG	6.44238	yes	space	space		9
1	2_1_4A.JPG	5.37447	yes	1515	50		2	2_1_4A.JPG	3.92141	yes	1515	50		3	2_1_4A.JPG	2.79969	yes	1212	27		4	2_1_4B.JPG	4.02589	yes	1212	22		6	2_1_4B.JPG	2.22294	yes	1515	22		7	2_1_4B.JPG	3.33618	yes	1515	27		8	2_1_4B.JPG	15.7868	yes	1515	22		9
1	2_1_5A.JPG	2.10421	yes	1414	50		2	2_1_5A.JPG	10.787	no	space	115		3	2_1_5A.JPG	3.29235	yes	1212	29		4	2_1_5B.JPG	21.6432	no	space	space		6	2_1_5B.JPG	6.47614	no	space	space		7	2_1_5B.JPG	2.14992	yes	1818	29		8	2_1_5B.JPG	3.89624	yes	1818	4		9
1	2_1_6A.JPG	1.88124	yes	1414	50		2	2_1_6A.JPG	1.92346	yes	1212	52		3	2_1_6A.JPG	1.64095	yes	1212	29		4	2_1_6B.JPG	2.08039	yes	1515	29		6	2_1_6B.JPG	2.36935	yes	1515	29		7	2_1_6B.JPG	3.24488	yes	1818	29		8	2_1_6B.JPG	7.05614	yes	1212	29		9
1	2_2_1A.JPG	4.89803	yes	1212	50		2	2_2_1A.JPG	9.05319	no	space	115		3	2_2_1A.JPG	1.38392	yes	1212	22		4	2_2_1B.JPG	23.6111	no	space	space		6	2_2_1B.JPG	3.82267	yes	1212	22		7	2_2_1B.JPG	4.83702	yes	1414	22		8	2_2_1B.JPG	5.83723	yes	1818	22		9
1	2_2_2A.JPG	3.96378	yes	1515	50		2	2_2_2A.JPG	4.81481	yes	1414	50		3	2_2_2A.JPG	1.32064	yes	1515	27		4	2_2_2B.JPG	5.84187	yes	1515	27		6	2_2_2B.JPG	4.52878	yes	1414	27		7	2_2_2B.JPG	6.69794	yes	1818	27		8	2_2_2B.JPG	9.91181	yes	1414	27		9
1	2_2_3A.JPG	3.43532	yes	1818	50		2	2_2_3A.JPG	9.37875	no	space	115		3	2_2_3A.JPG	2.80869	yes	1414	27		4	2_2_3B.JPG	5.40899	yes	1515	27		6	2_2_3B.JPG	1.52222	yes	1414	27		7	2_2_3B.JPG	11.9686	yes	1414	27		8	2_2_3B.JPG	2.39431	yes	1212	27		9
1	2_2_4A.JPG	1.9248	yes	1818	52		2	2_2_4A.JPG	7.32269	no	space	115		3	2_2_4A.JPG	4.83745	yes	1818	29		4	2_2_4B.JPG	19.1031	yes	1414	4		6	2_2_4B.JPG	4.37752	no	space	space		7	2_2_4B.JPG	20.8763	no	space	space		8	2_2_4B.JPG	26.9462	yes	1515	4		9
1	2_2_5A.JPG	5.1311	yes	1818	50		2	2_2_5A.JPG	5.34862	yes	1414	50		3	2_2_5A.JPG	3.63486	yes	1818	29		4	2_2_5B.JPG	3.33518	yes	1515	29		6	2_2_5B.JPG	2.66145	yes	1214	29		7	2_2_5B.JPG	12.3912	yes	1515	29		8	2_2_5B.JPG	6.38162	yes	1515	29		9
1	2_2_6A.JPG	7.80804	yes	1212	50		2	2_2_6A.JPG	6.84711	yes	1818	50		3	2_2_6A.JPG	1.22152	yes	1818	22		4	2_2_6B.JPG	1.84182	yes	1212	22		6	2_2_6B.JPG	1.56193	yes	1414	22		7	2_2_6B.JPG	8.66615	yes	1212	22		8	2_2_6B.JPG	4.92464	yes	1414	22		9
1	3_1_1A.JPG	2.86367	yes	1818	50		2	3_1_1A.JPG	8.50951	no	space	115		3	3_1_1A.JPG	5.79452	yes	1212	27		4	3_1_1B.JPG	1.81759	yes	1414	29		6	3_1_1B.JPG	1.50282	yes	1818	4		7	3_1_1B.JPG	5.37272	yes	1414	29		8	3_1_1B.JPG	6.80933	yes	1515	29		9
1	3_1_2A.JPG	20.6638	yes	1414	50		2	3_1_2A.JPG	4.59882	no	space	115		3	3_1_2A.JPG	6.95186	yes	1515	29		4	3_1_2B.JPG	5.50516	yes	1518	4		6	3_1_2B.JPG	2.83603	no	space	space		7	3_1_2B.JPG	6.4012	yes	1515	29		8	3_1_2B.JPG	2.39549	yes	1414	4		9
1	3_1_3A.JPG	3.5647	yes	1515	50		2	3_1_3A.JPG	5.81008	no	space	115		3	3_1_3A.JPG	3.86858	yes	1515	27		4	3_1_3B.JPG	2.11761	yes	1515	27		6	3_1_3B.JPG	2.02349	yes	1212	22		7	3_1_3B.JPG	11.7606	yes	1818	27		8	3_1_3B.JPG	10.4674	yes	1515	22		9
1	3_1_4A.JPG	10.709	yes	1212	50 7		2	3_1_4A.JPG	8.83693	yes	1418	50		3	3_1_4A.JPG	2.75915	yes	1212	22		4	3_1_4B.JPG	16.2137	yes	1515	27		6	3_1_4B.JPG	2.56481	yes	1414	22		7	3_1_4B.JPG	5.05836	yes	1212	27		8	3_1_4B.JPG	6.89139	yes	1212	27		9
1	3_1_5A.JPG	3.12979	yes	1515	50		2	3_1_5A.JPG	4.45544	yes	1212	52		3	3_1_5A.JPG	1.73245	yes	1414	29		4	3_1_5B.JPG	4.1745	yes	1212	4		6	3_1_5B.JPG	4.52772	yes	1215	29		7	3_1_5B.JPG	3.72764	yes	1818	29		8	3_1_5B.JPG	7.40942	yes	1818	4		9
1	3_1_6A.JPG	2.30686	yes	1212	50		2	3_1_6A.JPG	7.2677	yes	1818	52		3	3_1_6A.JPG	2.8883	yes	1515	29		4	3_1_6B.JPG	7.43897	yes	1515	29		6	3_1_6B.JPG	2.28252	no	space	space		7	3_1_6B.JPG	10.9224	yes	1414	29		8	3_1_6B.JPG	16.8382	yes	1414	29		9
1	3_2_1A.JPG	4.09029	yes	1212	50		2	3_2_1A.JPG	3.17731	yes	1414	50		3	3_2_1A.JPG	4.86872	yes	1212	27		4	3_2_1B.JPG	3.24746	yes	1212	27		6	3_2_1B.JPG	1.85699	yes	1515	27		7	3_2_1B.JPG	6.36457	yes	1515	27		8	3_2_1B.JPG	2.9173	yes	1818	27		9
1	3_2_2A.JPG	3.35425	yes	1212	50		2	3_2_2A.JPG	7.43077	no	space	115		3	3_2_2A.JPG	1.68414	yes	1212	29		4	3_2_2B.JPG	5.80816	yes	1515	27		6	3_2_2B.JPG	3.84315	no	space	space		7	3_2_2B.JPG	4.92423	yes	1818	29		8	3_2_2B.JPG	11.93	yes	1515	29		9
1	3_2_3A.JPG	5.06245	yes	1414	50		2	3_2_3A.JPG	5.48008	no	space	115		3	3_2_3A.JPG	1.81505	yes	1414	27		4	3_2_3B.JPG	2.93576	yes	1818	27		6	3_2_3B.JPG	2.80449	yes	1418	27		7	3_2_3B.JPG	5.88851	yes	1818	27		8	3_2_3B.JPG	4.8952	yes	1818	27		9
1	3_2_4A.JPG	2.68631	yes	1212	50		2	3_2_4A.JPG	6.67091	no	space	115		3	3_2_4A.JPG	8.4271	yes	1414	22		4	3_2_4B.JPG	4.90659	yes	1212	22		6	3_2_4B.JPG	1.83831	yes	1515	22		7	3_2_4B.JPG	9.31572	yes	1414	22		8	3_2_4B.JPG	3.98603	yes	1818	22		9
1	3_2_5A.JPG	9.0177	yes	1414	52		2	3_2_5A.JPG	5.73356	no	space	115		3	3_2_5A.JPG	7.63753	yes	1818	4		4	3_2_5B.JPG	7.85245	yes	1515	4		6	3_2_5B.JPG	5.9003	no	space	space		7	3_2_5B.JPG	3.3016	yes	1515	4		8	3_2_5B.JPG	11.2745	yes	1212	4		9
1	3_2_6A.JPG	8.70088	yes	1414	50		2	3_2_6A.JPG	10.1291	no	space	115		3	3_2_6A.JPG	6.84697	yes	1414	29		4	3_2_6B.JPG	0.058064	no	space	space		6	3_2_6B.JPG	4.50411	no	space	space		7	3_2_6B.JPG	3.95993	yes	1212	4		8	3_2_6B.JPG	3.98455	yes	1818	4		9
1	4_1_1A.JPG	28.0897	no	space	115		2	4_1_1A.JPG	9.05042	no	space	115		3	4_1_1A.JPG	16.6617	no	space	space		4	4_1_1B.JPG	21.0489	no	space	space		6	4_1_1B.JPG	5.24031	no	space	space		7	4_1_1B.JPG	41.5342	no	space	space		8	4_1_1B.JPG	16.2309	no	space	space		9
1	4_1_2A .JPG	34.1797	no	space	115		2	4_1_2A .JPG	4.33858	no	space	115		3	4_1_2A .JPG	17.1275	no	space	space		4	4_1_2B.JPG	20.5828	no	space	space		6	4_1_2B.JPG	5.59039	no	space	space		7	4_1_2B.JPG	32.7611	no	space	space		8	4_1_2B.JPG	16.1878	no	space	space		9
1	4_1_3A.JPG	20.8048	no	space	115		2	4_1_3A.JPG	11.1569	no	space	115		3	4_1_3A.JPG	21.4782	no	space	space		4	4_1_3B.JPG	23.9362	no	space	space		6	4_1_3B.JPG	4.11556	no	space	space		7	4_1_3B.JPG	28.1071	no	space	space		8	4_1_3B.JPG	25.2773	no	space	space		9
1	4_1_4A.JPG	21.3645	no	space	115		2	4_1_4A.JPG	7.12136	no	space	115		3	4_1_4A.JPG	12.6631	no	space	space		4	4_1_4B.JPG	13.9659	no	space	space		6	4_1_4B.JPG	5.42888	no	space	space		7	4_1_4B.JPG	35.0363	no	space	space		8	4_1_4B.JPG	15.0356	no	space	space		9
1	4_1_5A.JPG	11.8377	no	space	115		2	4_1_5A.JPG	6.98917	no	space	115		3	4_1_5A.JPG	15.1892	no	space	space		4	4_1_5B.JPG	20.3619	no	space	space		6	4_1_5B.JPG	3.6039	no	space	space		7	4_1_5B.JPG	41.3149	no	space	space		8	4_1_5B.JPG	26.4803	no	space	space		9
1	4_1_6A.JPG	24.8369	no	space	115		2	4_1_6A.JPG	4.76835	no	space	115		3	4_1_6A.JPG	15.0926	no	space	space		4	4_1_6B.JPG	35.3013	no	space	space		6	4_1_6B.JPG	4.25838	no	space	space		7	4_1_6B.JPG	25.4166	no	space	space		8	4_1_6B.JPG	21.9837	no	space	space		9
		Response
	"Yes"	"No"	Total	The Hit Rate (H)	The False-arlarm Rate (F)	Z(H)	Z(F)
Change Trials	Hits	Misses	36			1.91451	#NUM!
	35	1		0.972222	0
No-change Trials	False-alarm	Correct rejections	6
	0	6
	DOF1_F3.5 CLOSE	DOF1_F3.5 FAR	DOF2_F16 CLOSE	DOF2_F16 FAR	DOF3_UN CLOSE	DOF3_UB FAR
ID1
[truncated: 167 more columns]

## Sheet: Blad3
	imageFile1	RT1	RT2	RT3	RT4	RT5	RT7	RT8	RT9	RT10	RT11	RT12	RT13	RT14	RT15	RT16	RT17	RT18	RT19	RT20	RT21	RT22	RT23	RT24	RT25	RT26	RT27	RT28	RT29	RT30	RT31	RT32	RT33	RT34	RT35	RT36	yesno	yesno2	yesno3	yesno4	yesno5	yesno7	yesno8	yesno9	yesno10	yesno11	yesno12	yesno13	yesno14
	1_1_1A.JPG	7.5386	6.81951	6.85493	21.0771	1.55635	1.81628	9.05824	6.63092	3.08889	5.05942	2.36613	2.38757	2.41409	1.58987	12.3921	2.56917	2.31751	1.45686	2.10124	2.33713	10.729	9.72821	3.12771	15.8648	9.88729	5.15553	3.6181	4.36089	1.86016	3.57004	11.3616	4.22626	8.88178	4.58698	3.11243	yes	no	yes	yes	yes	yes	yes	yes	yes	yes	yes	yes	yes
	1_1_2A .JPG	20.0152	6.06571	2.83609	26.858	3.21415	23.8369	15.8442	3.39582	14.0207	7.69048	5.74469	4.97795	15.5192	3.7429	5.74847	4.59152	8.37205	7.83949	2.65797	3.72849	9.6734	4.49061	11.5921	2.70457	5.50524	6.06065	3.55655	6.86156	11.2846	3.96464	6.87938	6.66668	9.79917	3.26858	3.80357	yes	no	yes	yes	yes	yes	yes	yes	yes	yes	yes	yes	no
	1_1_3A.JPG	2.01086	12.2025	7.21444	24.0998	3.46924	3.04126	6.0438	3.20535	4.90498	1.39976	5.12699	2.43478	4.2749	3.79222	1.71773	1.71749	20.5021	3.42954	2.17279	1.44212	3.05928	4.35818	3.52562	1.7644	2.76363	5.88421	1.83608	1.85039	3.66809	6.58992	1.72308	1.79389	14.0109	1.74579	13.7918	yes	no	yes	yes	yes	yes	yes	yes	yes	yes	yes	yes	yes
	1_1_4A.JPG	3.7242	6.5759	1.7008	3.93253	1.50423	4.57725	4.00758	7.58062	4.88106	4.2754	2.49392	4.86765	3.75583	5.81672	12.9844	6.01343	2.00401	1.40783	3.361	2.14401	1.47434	2.26363	4.4825	4.836	18.0623	4.9461	3.55771	1.74807	3.7694	5.58034	5.0716	8.82059	6.45083	3.52851	20.5604	yes	no	yes	yes	yes	yes	yes	yes	yes	yes	yes	yes	yes
	1_1_5A.JPG	8.34492	11.4948	9.66794	5.92529	3.51693	5.80488	3.43259	13.6859	19.9359	8.73204	15.907	1.98564	3.53969	1.62572	1.54886	1.58119	4.0734	2.16726	2.26672	1.89163	2.21787	9.57006	6.04115	6.78594	2.40583	4.86438	6.22277	2.87377	1.74776	6.63402	1.64485	1.42763	9.34481	1.19928	32.91	yes	no	yes	yes	no	yes	yes	yes	no	yes	no	yes	yes
	1_1_6A.JPG	5.79795	5.81755	2.29325	9.76027	6.16866	2.03781	11.8627	4.76312	22.9347	4.48706	7.10466	4.91755	7.358	8.64185	2.60141	4.69885	17.6238	1.74238	3.14687	17.3763	3.62259	8.37048	4.71809	10.8357	9.58604	14.1259	5.06283	8.58049	2.57762	4.66769	8.90193	6.95771	4.44524	3.30382	22.0361	yes	yes	yes	yes	no	yes	yes	yes	yes	yes	yes	yes	yes
	1_2_1A.JPG	10.3439	8.08175	4.81495	4.5193	4.63487	4.78459	3.92039	7.20703	6.16764	4.74556	4.90442	3.39449	3.70206	3.64564	3.88667	6.06627	0.005762	1.71121	5.76991	3.79635	4.83637	2.24259	5.10381	3.83879	6.51802	6.07162	7.92284	1.8443	4.31116	7.6572	6.50213	1.80343	19.3855	7.48648	5.7855	yes	no	yes	yes	yes	yes	yes	yes	yes	yes	yes	yes	yes
	1_2_2A.JPG	1.84211	4.77025	6.34092	7.01318	2.71792	6.74303	7.89605	13.6673	5.62909	7.74708	10.7764	1.93066	21.7291	1.76741	2.54718	4.74683	4.19237	4.37395	6.55889	4.76751	1.13897	1.57506	2.6558	3.8485	5.37621	1.83582	2.59224	3.98696	2.37195	5.33714	3.83688	2.01911	13.1159	2.55136	6.83859	yes	yes	yes	yes	yes	yes	yes	yes	yes	yes	yes	yes	yes
	1_2_3A.JPG	4.30334	6.51844	5.77862	2.94612	1.95053	15.2712	4.00987	5.80276	3.84224	5.77435	12.6516	1.94453	14.4387	3.30316	4.35272	5.22967	10.102	6.40496	2.8917	3.84311	3.76347	10.8662	5.42498	18.7884	9.44979	5.76513	9.5928	13.3363	2.39833	14.23	15.0596	5.25309	11.8501	3.48474	2.02902	yes	no	yes	yes	yes	yes	yes	yes	yes	yes	no	yes	yes
	1_2_4A.JPG	NO20.942561	7.94491	18.0596	10.3699	2.09049	9.97419	6.64589	27.6335	11.1675	16.8209	12.7388	9.24321	17.2872	14.2768	11.3167	6.6027	23.4332	10.3058	8.09458	5.31468	4.80404	10.8028	4.54763	17.4027	7.12169	5.96332	8.45566	14.2667	6.49313	12.5467	4.71352	3.54804	9.95788	6.04239	27.9797	no	no	no	yes	no	yes	yes	no	no	yes	no	no	no
	1_2_5A.JPG	3.18494	10.3698	8.60362	13.0361	4.36897	16.196	2.66266	11.8364	10.0746	9.70852	17.7063	12.506	8.61628	11.7963	13.7113	1.85074	5.3149	9.54464	8.78164	8.76065	3.23251	10.5799	8.11379	16.3491	16.851	4.74165	6.81293	4.71959	4.77246	6.60204	5.52891	2.80409	24.5865	4.04405	20.162	yes	no	yes	yes	no	yes	yes	yes	no	yes	no	no	yes
	1_2_6A.JPG	1.71634	3.10143	1.14466	5.85998	1.29553	1.87166	5.94985	6.52768	2.54333	1.41945	6.21602	2.39198	6.01312	4.86518	5.00827	1.43777	5.04261	1.63154	1.9201	9.08887	2.31242	1.18111	4.18069	1.37414	5.92373	3.02235	2.84346	1.65829	2.33728	2.75109	5.43337	1.44182	12.4479	1.43405	15.3503	yes	yes	yes	yes	yes	yes	yes	yes	yes	yes	yes	yes	yes
	2_1_1A.JPG	5.11518	9.53822	2.74266	4.83728	2.6596	4.66059	4.89982	8.03599	2.33711	5.76651	6.91271	1.88049	3.63555	1.73476	1.73711	5.61858	4.21729	1.96136	9.53608	1.34681	1.77189	4.83638	2.08462	14.8394	12.8371	6.94728	6.81703	4.87589	9.01687	2.77398	1.12871	1.44781	24.2172	3.41836	3.33741	yes	no	yes	yes	yes	yes	yes	yes	yes	yes	yes	yes	yes
	2_1_2A.JPG	3.27845	11.2461	1.67214	6.85552	6.91428	2.81958	2.79732	6.19686	1.95339	5.93475	11.6786	2.06327	3.42667	4.60424	1.84549	4.71659	1.93099	1.47874	2.33618	3.60338	1.80811	13.856	3.56739	9.95428	4.50781	19.1352	7.16412	4.94373	2.6861	7.69414	7.01005	1.62888	2.13278	1.64164	2.71327	yes	no	yes	yes	no	yes	yes	yes	yes	yes	yes	yes	yes
	2_1_3A.JPG	4.98714	7.70702	2.07243	3.83604	3.44701	2.7097	6.44238	9.88223	6.90329	2.84375	6.00721	3.00233	5.64018	15.7154	4.94573	6.64648	25.6139	6.88791	2.70725	3.1782	6.44501	8.13766	7.57584	3.76501	8.88002	5.97881	9.14065	1.84558	11.5436	2.80877	14.9535	2.17987	3.94868	1.23556	26.7859	yes	no	yes	yes	no	yes	yes	yes	yes	yes	yes	yes	yes
	2_1_4A.JPG	5.37447	3.92141	2.79969	4.02589	2.22294	3.33618	15.7868	8.07042	4.92688	21.0978	10.9541	4.33737	3.60403	4.28799	1.94416	3.6384	3.66899	2.40007	7.77066	2.75363	2.27399	4.17427	4.21256	3.73622	6.34608	5.15643	8.10961	3.21964	3.45458	4.52432	4.00416	1.81044	10.6456	2.68044	13.2899	yes	yes	yes	yes	yes	yes	yes	yes	yes	yes	yes	yes	yes
	2_1_5A.JPG	2.10421	10.787	3.29235	21.6432	6.47614	2.14992	3.89624	9.31679	7.73036	7.01013	4.78927	2.7738	8.79302	9.37236	8.39186	2.1884	5.94535	3.48185	6.02253	2.7242	11.0759	2.83557	11.4504	4.90216	12.7552	3.33567	2.67306	2.46016	2.72522	8.81475	5.71902	3.73637	4.96145	4.20745	34.1447	yes	no	yes	no	no	yes	yes	yes	yes	yes	yes	yes	yes
	2_1_6A.JPG	1.88124	1.92346	1.64095	2.08039	2.36935	3.24488	7.05614	6.98616	2.05453	4.86757	5.7451	1.41588	3.60182	8.64681	1.60014	2.24344	5.48274	2.53429	5.11189	1.55654	2.0998	2.72154	2.24982	6.99362	1.92532	4.05515	1.62101	2.08003	3.83594	2.87154	1.48945	1.50791	4.00347	1.56437	7.95648	yes	yes	yes	yes	yes	yes	yes	yes	yes	yes	yes	yes	yes
	2_2_1A.JPG	4.89803	9.05319	1.38392	23.6111	3.82267	4.83702	5.83723	6.46089	1.18823	5.64512	17.5854	6.4784	5.65746	6.64318	10.4351	5.13086	12.0085	2.00329	9.24349	16.8358	2.08994	14.433	6.00865	7.87856	12.0968	10.6396	8.13745	3.13416	9.16599	2.31662	7.80376	4.80887	8.01273	3.74369	14.4114	yes	no	yes	no	yes	yes	yes	yes	yes	yes	no	yes	yes
	2_2_2A.JPG	3.96378	4.81481	1.32064	5.84187	4.52878	6.69794	9.91181	4.49066	2.99233	2.71032	13.39	1.50422	15.8393	1.74329	7.71594	6.06718	3.83962	5.64914	2.83599	2.68178	1.16983	2.8469	5.04196	4.33735	10.2896	8.72799	1.79688	4.44675	5.85741	4.68421	4.62757	4.56897	3.83859	2.58071	12.7999	yes	yes	yes	yes	yes	yes	yes	yes	no	yes	no	yes	yes
	2_2_3A.JPG	3.43532	9.37875	2.80869	5.40899	1.52222	11.9686	2.39431	9.61493	2.92013	2.58705	3.34191	1.76664	4.49423	4.60284	5.86052	1.86645	3.38878	1.62419	4.50427	1.51451	3.76063	2.49202	3.44224	2.79893	2.90632	6.91884	1.78343	2.26224	2.63101	3.59793	10.7848	3.68403	11.9348	4.20566	2.38862	yes	no	yes	yes	yes	yes	yes	yes	yes	yes	yes	yes	yes
	2_2_4A.JPG	1.9248	7.32269	4.83745	19.1031	4.37752	20.8763	26.9462	9.46485	9.97491	2.00739	16.9764	13.285	5.63328	5.27253	1.84781	4.52529	8.70764	12.0509	8.49619	1.68817	7.35485	5.7937	8.79133	4.77579	5.43129	20.0193	1.81972	3.45636	13.4873	3.5382	2.34648	6.21328	5.81202	2.53292	25.4866	yes	no	yes	yes	no	no	yes	yes	yes	yes	yes	yes	yes
	2_2_5A.JPG	5.1311	5.34862	3.63486	3.33518	2.66145	12.3912	6.38162	5.83751	8.83587	2.86599	6.31532	1.64731	6.26304	3.75702	1.83684	5.5634	6.56227	3.8059	5.63776	1.75272	5.30285	10.9082	3.3511	1.70664	7.42408	3.73976	7.65961	5.78784	1.83733	5.58411	4.09432	1.44901	1.86519	1.28694	3.26602	yes	yes	yes	yes	yes	yes	yes	yes	yes	yes	yes	yes	yes
	2_2_6A.JPG	7.80804	6.84711	1.22152	1.84182	1.56193	8.66615	4.92464	3.96109	11.0604	3.73236	6.54885	2.43441	22.7933	1.92127	7.47967	2.66427	16.6889	1.86288	3.33605	4.84436	1.45536	1.81377	3.58719	2.68595	13.91	5.03574	5.81358	3.29246	1.37762	4.14808	6.79817	2.76192	9.6649	1.22219	6.24105	yes	yes	yes	yes	yes	yes	yes	yes	yes	yes	yes	yes	yes
	3_1_1A.JPG	2.86367	8.50951	5.79452	1.81759	1.50282	5.37272	6.80933	2.83752	9.51471	2.63156	2.9705	1.71882	7.59723	1.40123	1.41002	1.55458	13.9064	1.04916	5.75559	2.18122	1.48616	7.89103	5.22047	16.3891	3.10846	5.3399	2.05091	1.66711	1.75322	10.8185	4.77906	1.82004	5.79344	2.62545	7.76841	yes	no	yes	yes	yes	yes	yes	yes	no	yes	yes	yes	yes
	3_1_2A.JPG	20.6638	4.59882	6.95186	5.50516	2.83603	6.4012	2.39549	12.1677	10.5171	3.52751	8.47979	2.25678	6.58464	6.91546	2.94177	2.6215	13.776	3.72725	3.93678	1.68757	6.39551	3.25038	1.44514	14.8496	4.47131	3.04851	8.92329	4.86817	5.93022	6.73469	12.5034	1.81435	2.76361	5.26028	10.5409	yes	no	yes	yes	no	yes	yes	yes	yes	yes	yes	yes	yes
	3_1_3A.JPG	3.5647	5.81008	3.86858	2.11761	2.02349	11.7606	10.4674	9.92457	2.92229	11.9687	11.8796	1.84512	5.54183	13.8119	4.76029	6.06356	3.63767	2.65627	3.9402	15.2512	1.55061	8.39684	4.31487	22.0654	2.45011	5.99502	4.05148	3.42177	2.3742	8.68227	3.44939	1.75089	15.7497	2.40744	5.97462	yes	no	yes	yes	yes	yes	yes	yes	yes	yes	no	yes	yes
	3_1_4A.JPG	10.709	8.83693	2.75915	16.2137	2.56481	5.05836	6.89139	12.0182	6.52699	10.8841	4.2893	3.14199	4.8821	4.76643	1.73336	4.30551	6.39691	2.45662	1.91318	1.58664	4.74117	7.2238	3.51557	5.93772	2.34427	18.2058	5.86292	2.88864	3.84802	11.4013	6.63339	5.6574	2.81527	8.64799	16.1088	yes	yes	yes	yes	yes	yes	yes	yes	yes	yes	yes	yes	yes
	3_1_5A.JPG	3.12979	4.45544	1.73245	4.1745	4.52772	3.72764	7.40942	5.13562	3.75038	3.55307	19.6735	1.87136	7.88169	1.64664	1.77087	1.80071	8.08695	2.01624	1.8432	2.71958	14.5387	3.55066	4.63639	5.97049	2.85546	4.26144	5.68979	8.88606	2.43124	4.55281	5.8364	1.61308	15.8372	3.76981	5.33617	yes	yes	yes	yes	yes	yes	yes	yes	yes	yes	no	yes	yes
	3_1_6A.JPG	2.30686	7.2677	2.8883	7.43897	2.28252	10.9224	16.8382	5.54646	10.6886	2.46573	8.75014	11.6526	17.9268	1.89271	2.67976	4.64682	7.52536	1.61232	5.78967	1.81262	2.1861	9.82196	8.03584	1.65117	14.9128	4.83657	3.78775	7.37447	12.2915	5.03503	1.77302	1.58422	4.05795	6.51595	2.26638	yes	yes	yes	yes	no	yes	yes	yes	yes	yes	no	yes	no
	3_2_1A.JPG	4.09029	3.17731	4.86872	3.24746	1.85699	6.36457	2.9173	2.8461	4.26583	3.70922	3.07016	3.25803	2.69051	1.63455	1.62872	2.00737	6.05131	1.06757	2.27171	2.82072	1.15604	1.98387	6.94275	3.45044	5.47855	6.80628	3.45333	8.837	1.83718	2.73001	4.60922	1.83752	6.8456	5.77196	14.3363	yes	yes	yes	yes	yes	yes	yes	yes	yes	yes	yes	yes	yes
	3_2_2A.JPG	3.35425	7.43077	1.68414	5.80816	3.84315	4.92423	11.93	3.61844	2.64126	3.83744	14.447	1.37866	6.30236	1.45644	3.50267	2.85758	6.37027	11.6971	1.81611	4.30816	10.9491	2.83737	2.18971	8.85066	2.53318	3.23392	3.56805	2.82193	2.37954	7.60015	2.41958	2.07203	6.20085	1.78574	9.56538	yes	no	yes	yes	no	yes	yes	yes	yes	yes	no	yes	yes
	3_2_3A.JPG	5.06245	5.48008	1.81505	2.93576	2.80449	5.88851	4.8952	3.35618	7.50734	2.33685	6.95503	1.88001	1.68958	4.00392	2.769	1.93118	1.84318	4.12734	1.65003	1.71024	1.18367	11.028	4.1278	4.80103	4.07328	4.67947	3.78635	10.1535	2.16978	1.58009	1.4409	3.10452	2.21713	1.76871	11.5497	yes	no	yes	yes	yes	yes	yes	yes	yes	yes	yes	yes	yes
	3_2_4A.JPG	2.68631	6.67091	8.4271	4.90659	1.83831	9.31572	3.98603	6.62561	5.664	3.78685	12.7174	11.8387	4.57773	8.70176	3.84203	5.09423	19.0962	1.63951	4.58606	3.42016	2.19226	11.5176	6.46716	7.79723	7.58903	6.86392	8.92139	3.92817	2.19113	9.57792	4.0078	3.7302	24.6952	10.6069	78.0522	yes	no	yes	yes	yes	yes	yes	yes	yes	yes	no	no	yes
	3_2_5A.JPG	9.0177	5.73356	7.63753	7.85245	5.9003	3.3016	11.2745	6.08028	2.16417	3.69801	8.94208	8.41695	4.76041	7.10102	6.79304	1.98216	14.6309	3.37146	7.23618	8.68542	4.73063	6.61637	2.56489	17.2846	8.28864	10.3547	9.31244	3.79542	2.39358	8.50763	1.56629	3.80909	24.5034	2.22166	61.7965	yes	no	yes	yes	no	yes	yes	yes	yes	yes	yes	no	yes
	3_2_6A.JPG	8.70088	10.1291	6.84697	0.058064	4.50411	3.95993	3.98455	6.37522	6.98222	3.59627	10.8872	17.9611	24.3444	2.63612	7.13885	3.08183	5.0145	7.1802	8.18496	7.78634	4.74068	10.8598	2.45257	1.6291	7.02645	2.94866	2.58427	3.19379	9.4004	7.7381	2.17302	3.8036	5.79491	2.73576	26.4222	yes	no	yes	no	no	yes	yes	yes	yes	yes	yes	no	no
	4_1_1A.JPG	28.0897	9.05042	16.6617	21.0489	5.24031	41.5342	16.2309	12.3642	2.44565	15.2379	11.2431	13.0204	11.8372	20.0799	13.8553	4.66561	24.868	11.5659	9.93226	15.7072	12.3034	11.8024	9.75766	21.9799	14.8703	25.3351	7.67969	9.83998	14.434	13.0039	15.292	8.08902	18.2853	6.95979	30.3938	no	no	no	no	no	no	no	no	no	no	no	no	no
	4_1_2A .JPG	34.1797	4.33858	17.1275	20.5828	5.59039	32.7611	16.1878	19.5617	16.2647	22.889	12.4841	12.3352	14.7357	14.2689	10.6016	6.36728	33.2102	14.0075	10.1115	8.81799	13.4294	10.2082	8.25423	25.4376	17.0533	29.4287	7.47821	13.8994	11.5905	16.3372	26.5465	6.58942	31.0615	8.68099	32.35	no	no	no	no	no	no	no	no	no	no	no	no	no
	4_1_3A.JPG	20.8048	11.1569	21.4782	23.9362	4.11556	28.1071	25.2773	16.2681	11.5319	12.3476	11.2845	11.6217	19.7547	21.3041	9.65414	5.5426	24.526	10.695	8.96856	12.0537	4.3808	10.9163	6.15878	33.6131	13.628	40.0417	10.0564	12.2367	9.84282	13.1129	19.0584	4.55456	31.7537	7.52171	36.2606	no	no	no	no	no	no	no	no	no	no	no	no	no
	4_1_4A.JPG	21.3645	7.12136	12.6631	13.9659	5.42888	35.0363	15.0356	23.9899	20.9264	20.5226	12.0682	13.5524	27.721	14.417	11.1369	5.10319	24.3522	16.385	9.9523	12.355	12.1629	5.88258	8.24729	22.7335	20.3814	26.4031	7.9341	11.2308	11.6422	15.8905	13.0791	5.58047	37.8907	6.97914	32.6014	no	no	no	no	no	no	no	no	no	no	no	no	no
	4_1_5A.JPG	11.8377	6.98917	15.1892	20.3619	3.6039	41.3149	26.4803	15.5856	15.5291	14.286	19.7769	9.93375	11.9497	15.6786	11.402	4.66596	25.9024	16.9357	10.7756	10.8676	12.3834	11.7706	10.0497	25.6564	23.816	28.9132	6.74267	9.20243	15.5573	14.7422	17.2058	4.23533	36.24	7.448	21.6446	no	no	no	no	no	no	no	no	no	no	no	no	no
	4_1_6A.JPG	24.8369	4.76835	15.0926	35.3013	4.25838	25.4166	21.9837	19.7797	17.3358	20.784	15.6873	10.0205	12.9347	18.0573	17.3364	5.91211	36.8595	11.9742	12.7851	9.63857	11.2618	8.00294	7.09459	23.3351	20.9521	24.9164	10.4151	9.40213	12.465	13.8771	9.40549	4.51975	29.116	8.69253	37.6112	no	no	no	no	no	no	no	no	no	no	no	no	no
[truncated: 92 more columns]

## Sheet: Sheet1
	imageFile1	RT1	RT2	RT3	RT4	RT5	RT7	RT8	RT9	RT10	RT11	RT12	RT13	RT14	RT15	RT16	RT17	RT18	RT19	RT20	RT21	RT22	RT23	RT24	RT25	RT26	RT27	RT28	RT29	RT30	RT31	RT32	RT33	RT34	RT35	RT36	yes	yesno2	yesno3	yesno4	yesno5	yesno7	yesno8	yesno9	yesno10	yesno11	yesno12	yesno13	yesno14
	1_1_1A.JPG	7.5386	6.81951	6.85493	21.0771	1.55635	1.81628	9.05824	6.63092	3.08889	5.05942	2.36613	2.38757	2.41409	1.58987	12.3921	2.56917	2.31751	1.45686	2.10124	2.33713	10.729	9.72821	3.12771	15.8648	9.88729	5.15553	3.6181	4.36089	1.86016	3.57004	11.3616	4.22626	8.88178	4.58698	3.11243	yes	no	yes	yes	yes	yes	yes	yes	yes	yes	yes	yes	yes
	1_1_2A .JPG	20.0152	6.06571	2.83609	26.858	3.21415	23.8369	15.8442	3.39582	14.0207	7.69048	5.74469	4.97795	15.5192	3.7429	5.74847	4.59152	8.37205	7.83949	2.65797	3.72849	9.6734	4.49061	11.5921	2.70457	5.50524	6.06065	3.55655	6.86156	11.2846	3.96464	6.87938	6.66668	9.79917	3.26858	3.80357	yes	no	yes	yes	yes	yes	yes	yes	yes	yes	yes	yes	no
	1_1_3A.JPG	2.01086	12.2025	7.21444	24.0998	3.46924	3.04126	6.0438	3.20535	4.90498	1.39976	5.12699	2.43478	4.2749	3.79222	1.71773	1.71749	20.5021	3.42954	2.17279	1.44212	3.05928	4.35818	3.52562	1.7644	2.76363	5.88421	1.83608	1.85039	3.66809	6.58992	1.72308	1.79389	14.0109	1.74579	13.7918	yes	no	yes	yes	yes	yes	yes	yes	yes	yes	yes	yes	yes
	1_1_4A.JPG	3.7242	6.5759	1.7008	3.93253	1.50423	4.57725	4.00758	7.58062	4.88106	4.2754	2.49392	4.86765	3.75583	5.81672	12.9844	6.01343	2.00401	1.40783	3.361	2.14401	1.47434	2.26363	4.4825	4.836	18.0623	4.9461	3.55771	1.74807	3.7694	5.58034	5.0716	8.82059	6.45083	3.52851	20.5604	yes	no	yes	yes	yes	yes	yes	yes	yes	yes	yes	yes	yes
	1_1_5A.JPG	8.34492	11.4948	9.66794	5.92529	3.51693	5.80488	3.43259	13.6859	19.9359	8.73204	15.907	1.98564	3.53969	1.62572	1.54886	1.58119	4.0734	2.16726	2.26672	1.89163	2.21787	9.57006	6.04115	6.78594	2.40583	4.86438	6.22277	2.87377	1.74776	6.63402	1.64485	1.42763	9.34481	1.19928	32.91	yes	no	yes	yes	no	yes	yes	yes	no	yes	no	yes	yes
	1_1_6A.JPG	5.79795	5.81755	2.29325	9.76027	6.16866	2.03781	11.8627	4.76312	22.9347	4.48706	7.10466	4.91755	7.358	8.64185	2.60141	4.69885	17.6238	1.74238	3.14687	17.3763	3.62259	8.37048	4.71809	10.8357	9.58604	14.1259	5.06283	8.58049	2.57762	4.66769	8.90193	6.95771	4.44524	3.30382	22.0361	yes	yes	yes	yes	no	yes	yes	yes	yes	yes	yes	yes	yes
	1_2_1A.JPG	10.3439	8.08175	4.81495	4.5193	4.63487	4.78459	3.92039	7.20703	6.16764	4.74556	4.90442	3.39449	3.70206	3.64564	3.88667	6.06627	0.005762	1.71121	5.76991	3.79635	4.83637	2.24259	5.10381	3.83879	6.51802	6.07162	7.92284	1.8443	4.31116	7.6572	6.50213	1.80343	19.3855	7.48648	5.7855	yes	no	yes	yes	yes	yes	yes	yes	yes	yes	yes	yes	yes
	1_2_2A.JPG	1.84211	4.77025	6.34092	7.01318	2.71792	6.74303	7.89605	13.6673	5.62909	7.74708	10.7764	1.93066	21.7291	1.76741	2.54718	4.74683	4.19237	4.37395	6.55889	4.76751	1.13897	1.57506	2.6558	3.8485	5.37621	1.83582	2.59224	3.98696	2.37195	5.33714	3.83688	2.01911	13.1159	2.55136	6.83859	yes	yes	yes	yes	yes	yes	yes	yes	yes	yes	yes	yes	yes
	1_2_3A.JPG	4.30334	6.51844	5.77862	2.94612	1.95053	15.2712	4.00987	5.80276	3.84224	5.77435	12.6516	1.94453	14.4387	3.30316	4.35272	5.22967	10.102	6.40496	2.8917	3.84311	3.76347	10.8662	5.42498	18.7884	9.44979	5.76513	9.5928	13.3363	2.39833	14.23	15.0596	5.25309	11.8501	3.48474	2.02902	yes	no	yes	yes	yes	yes	yes	yes	yes	yes	no	yes	yes
	1_2_4A.JPG	NO20.942561	7.94491	18.0596	10.3699	2.09049	9.97419	6.64589	27.6335	11.1675	16.8209	12.7388	9.24321	17.2872	14.2768	11.3167	6.6027	23.4332	10.3058	8.09458	5.31468	4.80404	10.8028	4.54763	17.4027	7.12169	5.96332	8.45566	14.2667	6.49313	12.5467	4.71352	3.54804	9.95788	6.04239	27.9797	no	no	no	yes	no	yes	yes	no	no	yes	no	no	no
	1_2_5A.JPG	3.18494	10.3698	8.60362	13.0361	4.36897	16.196	2.66266	11.8364	10.0746	9.70852	17.7063	12.506	8.61628	11.7963	13.7113	1.85074	5.3149	9.54464	8.78164	8.76065	3.23251	10.5799	8.11379	16.3491	16.851	4.74165	6.81293	4.71959	4.77246	6.60204	5.52891	2.80409	24.5865	4.04405	20.162	yes	no	yes	yes	no	yes	yes	yes	no	yes	no	no	yes
	1_2_6A.JPG	1.71634	3.10143	1.14466	5.85998	1.29553	1.87166	5.94985	6.52768	2.54333	1.41945	6.21602	2.39198	6.01312	4.86518	5.00827	1.43777	5.04261	1.63154	1.9201	9.08887	2.31242	1.18111	4.18069	1.37414	5.92373	3.02235	2.84346	1.65829	2.33728	2.75109	5.43337	1.44182	12.4479	1.43405	15.3503	yes	yes	yes	yes	yes	yes	yes	yes	yes	yes	yes	yes	yes
	2_1_1A.JPG	5.11518	9.53822	2.74266	4.83728	2.6596	4.66059	4.89982	8.03599	2.33711	5.76651	6.91271	1.88049	3.63555	1.73476	1.73711	5.61858	4.21729	1.96136	9.53608	1.34681	1.77189	4.83638	2.08462	14.8394	12.8371	6.94728	6.81703	4.87589	9.01687	2.77398	1.12871	1.44781	24.2172	3.41836	3.33741	yes	no	yes	yes	yes	yes	yes	yes	yes	yes	yes	yes	yes
	2_1_2A.JPG	3.27845	11.2461	1.67214	6.85552	6.91428	2.81958	2.79732	6.19686	1.95339	5.93475	11.6786	2.06327	3.42667	4.60424	1.84549	4.71659	1.93099	1.47874	2.33618	3.60338	1.80811	13.856	3.56739	9.95428	4.50781	19.1352	7.16412	4.94373	2.6861	7.69414	7.01005	1.62888	2.13278	1.64164	2.71327	yes	no	yes	yes	no	yes	yes	yes	yes	yes	yes	yes	yes
	2_1_3A.JPG	4.98714	7.70702	2.07243	3.83604	3.44701	2.7097	6.44238	9.88223	6.90329	2.84375	6.00721	3.00233	5.64018	15.7154	4.94573	6.64648	25.6139	6.88791	2.70725	3.1782	6.44501	8.13766	7.57584	3.76501	8.88002	5.97881	9.14065	1.84558	11.5436	2.80877	14.9535	2.17987	3.94868	1.23556	26.7859	yes	no	yes	yes	no	yes	yes	yes	yes	yes	yes	yes	yes
	2_1_4A.JPG	5.37447	3.92141	2.79969	4.02589	2.22294	3.33618	15.7868	8.07042	4.92688	21.0978	10.9541	4.33737	3.60403	4.28799	1.94416	3.6384	3.66899	2.40007	7.77066	2.75363	2.27399	4.17427	4.21256	3.73622	6.34608	5.15643	8.10961	3.21964	3.45458	4.52432	4.00416	1.81044	10.6456	2.68044	13.2899	yes	yes	yes	yes	yes	yes	yes	yes	yes	yes	yes	yes	yes
	2_1_5A.JPG	2.10421	10.787	3.29235	21.6432	6.47614	2.14992	3.89624	9.31679	7.73036	7.01013	4.78927	2.7738	8.79302	9.37236	8.39186	2.1884	5.94535	3.48185	6.02253	2.7242	11.0759	2.83557	11.4504	4.90216	12.7552	3.33567	2.67306	2.46016	2.72522	8.81475	5.71902	3.73637	4.96145	4.20745	34.1447	yes	no	yes	no	no	yes	yes	yes	yes	yes	yes	yes	yes
	2_1_6A.JPG	1.88124	1.92346	1.64095	2.08039	2.36935	3.24488	7.05614	6.98616	2.05453	4.86757	5.7451	1.41588	3.60182	8.64681	1.60014	2.24344	5.48274	2.53429	5.11189	1.55654	2.0998	2.72154	2.24982	6.99362	1.92532	4.05515	1.62101	2.08003	3.83594	2.87154	1.48945	1.50791	4.00347	1.56437	7.95648	yes	yes	yes	yes	yes	yes	yes	yes	yes	yes	yes	yes	yes
	2_2_1A.JPG	4.89803	9.05319	1.38392	23.6111	3.82267	4.83702	5.83723	6.46089	1.18823	5.64512	17.5854	6.4784	5.65746	6.64318	10.4351	5.13086	12.0085	2.00329	9.24349	16.8358	2.08994	14.433	6.00865	7.87856	12.0968	10.6396	8.13745	3.13416	9.16599	2.31662	7.80376	4.80887	8.01273	3.74369	14.4114	yes	no	yes	no	yes	yes	yes	yes	yes	yes	no	yes	yes
	2_2_2A.JPG	3.96378	4.81481	1.32064	5.84187	4.52878	6.69794	9.91181	4.49066	2.99233	2.71032	13.39	1.50422	15.8393	1.74329	7.71594	6.06718	3.83962	5.64914	2.83599	2.68178	1.16983	2.8469	5.04196	4.33735	10.2896	8.72799	1.79688	4.44675	5.85741	4.68421	4.62757	4.56897	3.83859	2.58071	12.7999	yes	yes	yes	yes	yes	yes	yes	yes	no	yes	no	yes	yes
	2_2_3A.JPG	3.43532	9.37875	2.80869	5.40899	1.52222	11.9686	2.39431	9.61493	2.92013	2.58705	3.34191	1.76664	4.49423	4.60284	5.86052	1.86645	3.38878	1.62419	4.50427	1.51451	3.76063	2.49202	3.44224	2.79893	2.90632	6.91884	1.78343	2.26224	2.63101	3.59793	10.7848	3.68403	11.9348	4.20566	2.38862	yes	no	yes	yes	yes	yes	yes	yes	yes	yes	yes	yes	yes
	2_2_4A.JPG	1.9248	7.32269	4.83745	19.1031	4.37752	20.8763	26.9462	9.46485	9.97491	2.00739	16.9764	13.285	5.63328	5.27253	1.84781	4.52529	8.70764	12.0509	8.49619	1.68817	7.35485	5.7937	8.79133	4.77579	5.43129	20.0193	1.81972	3.45636	13.4873	3.5382	2.34648	6.21328	5.81202	2.53292	25.4866	yes	no	yes	yes	no	no	yes	yes	yes	yes	yes	yes	yes
	2_2_5A.JPG	5.1311	5.34862	3.63486	3.33518	2.66145	12.3912	6.38162	5.83751	8.83587	2.86599	6.31532	1.64731	6.26304	3.75702	1.83684	5.5634	6.56227	3.8059	5.63776	1.75272	5.30285	10.9082	3.3511	1.70664	7.42408	3.73976	7.65961	5.78784	1.83733	5.58411	4.09432	1.44901	1.86519	1.28694	3.26602	yes	yes	yes	yes	yes	yes	yes	yes	yes	yes	yes	yes	yes
	2_2_6A.JPG	7.80804	6.84711	1.22152	1.84182	1.56193	8.66615	4.92464	3.96109	11.0604	3.73236	6.54885	2.43441	22.7933	1.92127	7.47967	2.66427	16.6889	1.86288	3.33605	4.84436	1.45536	1.81377	3.58719	2.68595	13.91	5.03574	5.81358	3.29246	1.37762	4.14808	6.79817	2.76192	9.6649	1.22219	6.24105	yes	yes	yes	yes	yes	yes	yes	yes	yes	yes	yes	yes	yes
	3_1_1A.JPG	2.86367	8.50951	5.79452	1.81759	1.50282	5.37272	6.80933	2.83752	9.51471	2.63156	2.9705	1.71882	7.59723	1.40123	1.41002	1.55458	13.9064	1.04916	5.75559	2.18122	1.48616	7.89103	5.22047	16.3891	3.10846	5.3399	2.05091	1.66711	1.75322	10.8185	4.77906	1.82004	5.79344	2.62545	7.76841	yes	no	yes	yes	yes	yes	yes	yes	no	yes	yes	yes	yes
	3_1_2A.JPG	20.6638	4.59882	6.95186	5.50516	2.83603	6.4012	2.39549	12.1677	10.5171	3.52751	8.47979	2.25678	6.58464	6.91546	2.94177	2.6215	13.776	3.72725	3.93678	1.68757	6.39551	3.25038	1.44514	14.8496	4.47131	3.04851	8.92329	4.86817	5.93022	6.73469	12.5034	1.81435	2.76361	5.26028	10.5409	yes	no	yes	yes	no	yes	yes	yes	yes	yes	yes	yes	yes
	3_1_3A.JPG	3.5647	5.81008	3.86858	2.11761	2.02349	11.7606	10.4674	9.92457	2.92229	11.9687	11.8796	1.84512	5.54183	13.8119	4.76029	6.06356	3.63767	2.65627	3.9402	15.2512	1.55061	8.39684	4.31487	22.0654	2.45011	5.99502	4.05148	3.42177	2.3742	8.68227	3.44939	1.75089	15.7497	2.40744	5.97462	yes	no	yes	yes	yes	yes	yes	yes	yes	yes	no	yes	yes
	3_1_4A.JPG	10.709	8.83693	2.75915	16.2137	2.56481	5.05836	6.89139	12.0182	6.52699	10.8841	4.2893	3.14199	4.8821	4.76643	1.73336	4.30551	6.39691	2.45662	1.91318	1.58664	4.74117	7.2238	3.51557	5.93772	2.34427	18.2058	5.86292	2.88864	3.84802	11.4013	6.63339	5.6574	2.81527	8.64799	16.1088	yes	yes	yes	yes	yes	yes	yes	yes	yes	yes	yes	yes	yes
	3_1_5A.JPG	3.12979	4.45544	1.73245	4.1745	4.52772	3.72764	7.40942	5.13562	3.75038	3.55307	19.6735	1.87136	7.88169	1.64664	1.77087	1.80071	8.08695	2.01624	1.8432	2.71958	14.5387	3.55066	4.63639	5.97049	2.85546	4.26144	5.68979	8.88606	2.43124	4.55281	5.8364	1.61308	15.8372	3.76981	5.33617	yes	yes	yes	yes	yes	yes	yes	yes	yes	yes	no	yes	yes
	3_1_6A.JPG	2.30686	7.2677	2.8883	7.43897	2.28252	10.9224	16.8382	5.54646	10.6886	2.46573	8.75014	11.6526	17.9268	1.89271	2.67976	4.64682	7.52536	1.61232	5.78967	1.81262	2.1861	9.82196	8.03584	1.65117	14.9128	4.83657	3.78775	7.37447	12.2915	5.03503	1.77302	1.58422	4.05795	6.51595	2.26638	yes	yes	yes	yes	no	yes	yes	yes	yes	yes	no	yes	no
	3_2_1A.JPG	4.09029	3.17731	4.86872	3.24746	1.85699	6.36457	2.9173	2.8461	4.26583	3.70922	3.07016	3.25803	2.69051	1.63455	1.62872	2.00737	6.05131	1.06757	2.27171	2.82072	1.15604	1.98387	6.94275	3.45044	5.47855	6.80628	3.45333	8.837	1.83718	2.73001	4.60922	1.83752	6.8456	5.77196	14.3363	yes	yes	yes	yes	yes	yes	yes	yes	yes	yes	yes	yes	yes
	3_2_2A.JPG	3.35425	7.43077	1.68414	5.80816	3.84315	4.92423	11.93	3.61844	2.64126	3.83744	14.447	1.37866	6.30236	1.45644	3.50267	2.85758	6.37027	11.6971	1.81611	4.30816	10.9491	2.83737	2.18971	8.85066	2.53318	3.23392	3.56805	2.82193	2.37954	7.60015	2.41958	2.07203	6.20085	1.78574	9.56538	yes	no	yes	yes	no	yes	yes	yes	yes	yes	no	yes	yes
	3_2_3A.JPG	5.06245	5.48008	1.81505	2.93576	2.80449	5.88851	4.8952	3.35618	7.50734	2.33685	6.95503	1.88001	1.68958	4.00392	2.769	1.93118	1.84318	4.12734	1.65003	1.71024	1.18367	11.028	4.1278	4.80103	4.07328	4.67947	3.78635	10.1535	2.16978	1.58009	1.4409	3.10452	2.21713	1.76871	11.5497	yes	no	yes	yes	yes	yes	yes	yes	yes	yes	yes	yes	yes
	3_2_4A.JPG	2.68631	6.67091	8.4271	4.90659	1.83831	9.31572	3.98603	6.62561	5.664	3.78685	12.7174	11.8387	4.57773	8.70176	3.84203	5.09423	19.0962	1.63951	4.58606	3.42016	2.19226	11.5176	6.46716	7.79723	7.58903	6.86392	8.92139	3.92817	2.19113	9.57792	4.0078	3.7302	24.6952	10.6069	78.0522	yes	no	yes	yes	yes	yes	yes	yes	yes	yes	no	no	yes
	3_2_5A.JPG	9.0177	5.73356	7.63753	7.85245	5.9003	3.3016	11.2745	6.08028	2.16417	3.69801	8.94208	8.41695	4.76041	7.10102	6.79304	1.98216	14.6309	3.37146	7.23618	8.68542	4.73063	6.61637	2.56489	17.2846	8.28864	10.3547	9.31244	3.79542	2.39358	8.50763	1.56629	3.80909	24.5034	2.22166	61.7965	yes	no	yes	yes	no	yes	yes	yes	yes	yes	yes	no	yes
	3_2_6A.JPG	8.70088	10.1291	6.84697	0.058064	4.50411	3.95993	3.98455	6.37522	6.98222	3.59627	10.8872	17.9611	24.3444	2.63612	7.13885	3.08183	5.0145	7.1802	8.18496	7.78634	4.74068	10.8598	2.45257	1.6291	7.02645	2.94866	2.58427	3.19379	9.4004	7.7381	2.17302	3.8036	5.79491	2.73576	26.4222	yes	no	yes	no	no	yes	yes	yes	yes	yes	yes	no	no
	4_1_1A.JPG	28.0897	9.05042	16.6617	21.0489	5.24031	41.5342	16.2309	12.3642	2.44565	15.2379	11.2431	13.0204	11.8372	20.0799	13.8553	4.66561	24.868	11.5659	9.93226	15.7072	12.3034	11.8024	9.75766	21.9799	14.8703	25.3351	7.67969	9.83998	14.434	13.0039	15.292	8.08902	18.2853	6.95979	30.3938	no	no	no	no	no	no	no	no	no	no	no	no	no
	4_1_2A .JPG	34.1797	4.33858	17.1275	20.5828	5.59039	32.7611	16.1878	19.5617	16.2647	22.889	12.4841	12.3352	14.7357	14.2689	10.6016	6.36728	33.2102	14.0075	10.1115	8.81799	13.4294	10.2082	8.25423	25.4376	17.0533	29.4287	7.47821	13.8994	11.5905	16.3372	26.5465	6.58942	31.0615	8.68099	32.35	no	no	no	no	no	no	no	no	no	no	no	no	no
	4_1_3A.JPG	20.8048	11.1569	21.4782	23.9362	4.11556	28.1071	25.2773	16.2681	11.5319	12.3476	11.2845	11.6217	19.7547	21.3041	9.65414	5.5426	24.526	10.695	8.96856	12.0537	4.3808	10.9163	6.15878	33.6131	13.628	40.0417	10.0564	12.2367	9.84282	13.1129	19.0584	4.55456	31.7537	7.52171	36.2606	no	no	no	no	no	no	no	no	no	no	no	no	no
	4_1_4A.JPG	21.3645	7.12136	12.6631	13.9659	5.42888	35.0363	15.0356	23.9899	20.9264	20.5226	12.0682	13.5524	27.721	14.417	11.1369	5.10319	24.3522	16.385	9.9523	12.355	12.1629	5.88258	8.24729	22.7335	20.3814	26.4031	7.9341	11.2308	11.6422	15.8905	13.0791	5.58047	37.8907	6.97914	32.6014	no	no	no	no	no	no	no	no	no	no	no	no	no
	4_1_5A.JPG	11.8377	6.98917	15.1892	20.3619	3.6039	41.3149	26.4803	15.5856	15.5291	14.286	19.7769	9.93375	11.9497	15.6786	11.402	4.66596	25.9024	16.9357	10.7756	10.8676	12.3834	11.7706	10.0497	25.6564	23.816	28.9132	6.74267	9.20243	15.5573	14.7422	17.2058	4.23533	36.24	7.448	21.6446	no	no	no	no	no	no	no	no	no	no	no	no	no
	4_1_6A.JPG	24.8369	4.76835	15.0926	35.3013	4.25838	25.4166	21.9837	19.7797	17.3358	20.784	15.6873	10.0205	12.9347	18.0573	17.3364	5.91211	36.8595	11.9742	12.7851	9.63857	11.2618	8.00294	7.09459	23.3351	20.9521	24.9164	10.4151	9.40213	12.465	13.8771	9.40549	4.51975	29.116	8.69253	37.6112	no	no	no	no	no	no	no	no	no	no	no	no	no
																																				DOF1_F3.5 CLOSE	6	1	6	6	4	6	6	6	5	6	5	6	5
																																				DOF1_F3.5 FAR	5	2	5	6	4	6	6	5	4	6	3	4	5
	DOF1_F3.5 CLOSE	DOF1_F3.5 FAR	DOF2_F16 CLOSE	DOF2_F16 FAR	DOF3_UN CLOSE	DOF3_UB FAR																														DOF2_F16 CLOSE	6	2	6	5	3	6	6	6	6	6	6	6	6
ID1																																				DOF2_F16 FAR	6	3	6	5	5	5	6	6	5	6	4	6	6
																																				DOF3_UN CLOSE	6	3	6	6	4	6	6	6	5	6	3	6	5
																																				DOF3_UB FAR	6	1	6	5	3	6	6	6	6	6	4	3	5
																																				DOF1_F3.5 CLOSE	1	0.166667	1	1	0.666667	1	1	1	0.833333	1	0.833333	1	0.833333
																																				DOF1_F3.5 FAR	0.833333	0.333333	0.833333	1	0.666667	1	1	0.833333	0.666667	1	0.5	0.666667	0.833333
																																				DOF2_F16 CLOSE	1	0.333333	1	0.833333	0.5	1	1	1	1	1	1	1	1
																																				DOF2_F16 FAR	1	0.5	1	0.833333	0.833333	0.833333	1	1	0.833333	1	0.666667	1	1
																																				DOF3_UN CLOSE	1	0.5	1	1	0.666667	1	1	1	0.833333	1	0.5	1	0.833333
																																				DOF3_UB FAR	1	0.166667	1	0.833333	0.5	1	1	1	1	1	0.666667	0.5	0.833333
																																					0	5	0	0	2	0	0	0	1	0	1	0	1
																																					1	4	1	0	2	0	0	1	2	0	3	2	1
																																					0	4	0	1	3	0	0	0	0	0	0	0	0
																																					0	3	0	1	1	1	0	0	1	0	2	0	0
																																					0	3	0	0	2	0	0	0	1	0	3	0	1
																																					0	5	0	1	3	0	0	0	0	0	2	3	1
																																					DOF1_F3.5 CLOSE	29
																																					DOF1_F3.5 FAR	42
																																					DOF2_F16 CLOSE	23
																																					DOF2_F16 FAR	27
																																					DOF3_UN CLOSE	25
																																					DOF3_UB FAR	23
[truncated: 92 more columns]

## Sheet: Detection Rate
ID	DOF1_F3.5 CLOSE	DOF1_F3.5 FAR	DOF2_F16 CLOSE	DOF2_F16 FAR	DOF3_UN CLOSE	DOF3_UB FAR
1	1	0.833333	1	1	1	1
2	0.166667	0.333333	0.333333	0.5	0.5	0.166667
3	1	0.833333	1	1	1	1
4	1	1	0.833333	0.833333	1	0.833333
5	0.666667	0.666667	0.5	0.833333	0.666667	0.5
7	1	1	1	0.833333	1	1
8	1	1	1	1	1	1
9	1	0.833333	1	1	1	1
10	0.833333	0.666667	1	0.833333	0.833333	1
11	1	1	1	1	1	1
12	0.833333	0.5	1	0.666667	0.5	0.666667
13	1	0.666667	1	1	1	0.5
14	0.833333	0.833333	1	1	0.833333	0.833333
15	1	0.833333	1	0.833333	0.833333	1
16	0.666667	0.833333	0.833333	1	1	1
17	0.833333	0.5	0.666667	0.333333	0.833333	0.833333
18	1	0.666667	0.833333	0.833333	1	1
19	1	1	1	0.833333	1	1
20	1	1	0.833333	0.833333	1	1
21	1	1	1	1	0.833333	1
22	0.666667	1	0.666667	0.833333	0.833333	1
23	0.5	0.666667	0.833333	0.666667	0.666667	0.666667
24	0.666667	0.5	0.833333	0.833333	0.666667	1
25	1	1	1	1	0.833333	1
26	1	0.833333	0.833333	1	1	1
27	1	1	1	0.833333	1	1
28	0.666667	0.5	0.666667	0.666667	0.666667	0.833333
29	0.833333	0.666667	1	1	0.833333	0.833333
30	1	1	0.833333	0.833333	0.833333	1
31	1	0.833333	1	1	1	1
32	0.833333	0.833333	0.833333	1	1	1
33	0.333333	0.833333	1	0.833333	0.833333	1
34	1	0.666667	1	1	1	1
35	1	0.833333	1	1	0.833333	0.833333
36	0.833333	0.833333	0.833333	0.833333	1	0.666667

## Sheet: Response Time
	imageFile1	RT1	RT2	RT3	RT4	RT5	RT7	RT8	RT9	RT10	RT11	RT12	RT13	RT14	RT15	RT16	RT17	RT18	RT19	RT20	RT21	RT22	RT23	RT24	RT25	RT26	RT27	RT28	RT29	RT30	RT31	RT32	RT33	RT34	RT35	RT36	yes	yesno2	yesno3	yesno4	yesno5	yesno7	yesno8	yesno9	yesno10	yesno11	yesno12	yesno13	yesno14
	1_1_1A.JPG	7.5386	6.81951	6.85493	21.0771	1.55635	1.81628	9.05824	6.63092	3.08889	5.05942	2.36613	2.38757	2.41409	1.58987	12.3921	2.56917	2.31751	1.45686	2.10124	2.33713	10.729	9.72821	3.12771	15.8648	9.88729	5.15553	3.6181	4.36089	1.86016	3.57004	11.3616	4.22626	8.88178	4.58698	3.11243	1	0	1	1	1	1	1	1	1	1	1	1	1
	1_1_2A .JPG	20.0152	6.06571	2.83609	26.858	3.21415	23.8369	15.8442	3.39582	14.0207	7.69048	5.74469	4.97795	15.5192	3.7429	5.74847	4.59152	8.37205	7.83949	2.65797	3.72849	9.6734	4.49061	11.5921	2.70457	5.50524	6.06065	3.55655	6.86156	11.2846	3.96464	6.87938	6.66668	9.79917	3.26858	3.80357	1	0	1	1	1	1	1	1	1	1	1	1	0
	1_1_3A.JPG	2.01086	12.2025	7.21444	24.0998	3.46924	3.04126	6.0438	3.20535	4.90498	1.39976	5.12699	2.43478	4.2749	3.79222	1.71773	1.71749	20.5021	3.42954	2.17279	1.44212	3.05928	4.35818	3.52562	1.7644	2.76363	5.88421	1.83608	1.85039	3.66809	6.58992	1.72308	1.79389	14.0109	1.74579	13.7918	1	0	1	1	1	1	1	1	1	1	1	1	1
	1_1_4A.JPG	3.7242	6.5759	1.7008	3.93253	1.50423	4.57725	4.00758	7.58062	4.88106	4.2754	2.49392	4.86765	3.75583	5.81672	12.9844	6.01343	2.00401	1.40783	3.361	2.14401	1.47434	2.26363	4.4825	4.836	18.0623	4.9461	3.55771	1.74807	3.7694	5.58034	5.0716	8.82059	6.45083	3.52851	20.5604	1	0	1	1	1	1	1	1	1	1	1	1	1
	1_1_5A.JPG	8.34492	11.4948	9.66794	5.92529	3.51693	5.80488	3.43259	13.6859	19.9359	8.73204	15.907	1.98564	3.53969	1.62572	1.54886	1.58119	4.0734	2.16726	2.26672	1.89163	2.21787	9.57006	6.04115	6.78594	2.40583	4.86438	6.22277	2.87377	1.74776	6.63402	1.64485	1.42763	9.34481	1.19928	32.91	1	0	1	1	0	1	1	1	0	1	0	1	1
	1_1_6A.JPG	5.79795	5.81755	2.29325	9.76027	6.16866	2.03781	11.8627	4.76312	22.9347	4.48706	7.10466	4.91755	7.358	8.64185	2.60141	4.69885	17.6238	1.74238	3.14687	17.3763	3.62259	8.37048	4.71809	10.8357	9.58604	14.1259	5.06283	8.58049	2.57762	4.66769	8.90193	6.95771	4.44524	3.30382	22.0361	1	1	1	1	0	1	1	1	1	1	1	1	1
	1_2_1A.JPG	10.3439	8.08175	4.81495	4.5193	4.63487	4.78459	3.92039	7.20703	6.16764	4.74556	4.90442	3.39449	3.70206	3.64564	3.88667	6.06627	0.005762	1.71121	5.76991	3.79635	4.83637	2.24259	5.10381	3.83879	6.51802	6.07162	7.92284	1.8443	4.31116	7.6572	6.50213	1.80343	19.3855	7.48648	5.7855	1	0	1	1	1	1	1	1	1	1	1	1	1
	1_2_2A.JPG	1.84211	4.77025	6.34092	7.01318	2.71792	6.74303	7.89605	13.6673	5.62909	7.74708	10.7764	1.93066	21.7291	1.76741	2.54718	4.74683	4.19237	4.37395	6.55889	4.76751	1.13897	1.57506	2.6558	3.8485	5.37621	1.83582	2.59224	3.98696	2.37195	5.33714	3.83688	2.01911	13.1159	2.55136	6.83859	1	1	1	1	1	1	1	1	1	1	1	1	1
	1_2_3A.JPG	4.30334	6.51844	5.77862	2.94612	1.95053	15.2712	4.00987	5.80276	3.84224	5.77435	12.6516	1.94453	14.4387	3.30316	4.35272	5.22967	10.102	6.40496	2.8917	3.84311	3.76347	10.8662	5.42498	18.7884	9.44979	5.76513	9.5928	13.3363	2.39833	14.23	15.0596	5.25309	11.8501	3.48474	2.02902	1	0	1	1	1	1	1	1	1	1	0	1	1
	1_2_4A.JPG	20.9426	7.94491	18.0596	10.3699	2.09049	9.97419	6.64589	27.6335	11.1675	16.8209	12.7388	9.24321	17.2872	14.2768	11.3167	6.6027	23.4332	10.3058	8.09458	5.31468	4.80404	10.8028	4.54763	17.4027	7.12169	5.96332	8.45566	14.2667	6.49313	12.5467	4.71352	3.54804	9.95788	6.04239	27.9797	0	0	0	1	0	1	1	0	0	1	0	0	0
	1_2_5A.JPG	3.18494	10.3698	8.60362	13.0361	4.36897	16.196	2.66266	11.8364	10.0746	9.70852	17.7063	12.506	8.61628	11.7963	13.7113	1.85074	5.3149	9.54464	8.78164	8.76065	3.23251	10.5799	8.11379	16.3491	16.851	4.74165	6.81293	4.71959	4.77246	6.60204	5.52891	2.80409	24.5865	4.04405	20.162	1	0	1	1	0	1	1	1	0	1	0	0	1
	1_2_6A.JPG	1.71634	3.10143	1.14466	5.85998	1.29553	1.87166	5.94985	6.52768	2.54333	1.41945	6.21602	2.39198	6.01312	4.86518	5.00827	1.43777	5.04261	1.63154	1.9201	9.08887	2.31242	1.18111	4.18069	1.37414	5.92373	3.02235	2.84346	1.65829	2.33728	2.75109	5.43337	1.44182	12.4479	1.43405	15.3503	1	1	1	1	1	1	1	1	1	1	1	1	1
	2_1_1A.JPG	5.11518	9.53822	2.74266	4.83728	2.6596	4.66059	4.89982	8.03599	2.33711	5.76651	6.91271	1.88049	3.63555	1.73476	1.73711	5.61858	4.21729	1.96136	9.53608	1.34681	1.77189	4.83638	2.08462	14.8394	12.8371	6.94728	6.81703	4.87589	9.01687	2.77398	1.12871	1.44781	24.2172	3.41836	3.33741	1	0	1	1	1	1	1	1	1	1	1	1	1
	2_1_2A.JPG	3.27845	11.2461	1.67214	6.85552	6.91428	2.81958	2.79732	6.19686	1.95339	5.93475	11.6786	2.06327	3.42667	4.60424	1.84549	4.71659	1.93099	1.47874	2.33618	3.60338	1.80811	13.856	3.56739	9.95428	4.50781	19.1352	7.16412	4.94373	2.6861	7.69414	7.01005	1.62888	2.13278	1.64164	2.71327	1	0	1	1	0	1	1	1	1	1	1	1	1
	2_1_3A.JPG	4.98714	7.70702	2.07243	3.83604	3.44701	2.7097	6.44238	9.88223	6.90329	2.84375	6.00721	3.00233	5.64018	15.7154	4.94573	6.64648	25.6139	6.88791	2.70725	3.1782	6.44501	8.13766	7.57584	3.76501	8.88002	5.97881	9.14065	1.84558	11.5436	2.80877	14.9535	2.17987	3.94868	1.23556	26.7859	1	0	1	1	0	1	1	1	1	1	1	1	1
	2_1_4A.JPG	5.37447	3.92141	2.79969	4.02589	2.22294	3.33618	15.7868	8.07042	4.92688	21.0978	10.9541	4.33737	3.60403	4.28799	1.94416	3.6384	3.66899	2.40007	7.77066	2.75363	2.27399	4.17427	4.21256	3.73622	6.34608	5.15643	8.10961	3.21964	3.45458	4.52432	4.00416	1.81044	10.6456	2.68044	13.2899	1	1	1	1	1	1	1	1	1	1	1	1	1
	2_1_5A.JPG	2.10421	10.787	3.29235	21.6432	6.47614	2.14992	3.89624	9.31679	7.73036	7.01013	4.78927	2.7738	8.79302	9.37236	8.39186	2.1884	5.94535	3.48185	6.02253	2.7242	11.0759	2.83557	11.4504	4.90216	12.7552	3.33567	2.67306	2.46016	2.72522	8.81475	5.71902	3.73637	4.96145	4.20745	34.1447	1	0	1	0	0	1	1	1	1	1	1	1	1
	2_1_6A.JPG	1.88124	1.92346	1.64095	2.08039	2.36935	3.24488	7.05614	6.98616	2.05453	4.86757	5.7451	1.41588	3.60182	8.64681	1.60014	2.24344	5.48274	2.53429	5.11189	1.55654	2.0998	2.72154	2.24982	6.99362	1.92532	4.05515	1.62101	2.08003	3.83594	2.87154	1.48945	1.50791	4.00347	1.56437	7.95648	1	1	1	1	1	1	1	1	1	1	1	1	1
	2_2_1A.JPG	4.89803	9.05319	1.38392	23.6111	3.82267	4.83702	5.83723	6.46089	1.18823	5.64512	17.5854	6.4784	5.65746	6.64318	10.4351	5.13086	12.0085	2.00329	9.24349	16.8358	2.08994	14.433	6.00865	7.87856	12.0968	10.6396	8.13745	3.13416	9.16599	2.31662	7.80376	4.80887	8.01273	3.74369	14.4114	1	0	1	0	1	1	1	1	1	1	0	1	1
	2_2_2A.JPG	3.96378	4.81481	1.32064	5.84187	4.52878	6.69794	9.91181	4.49066	2.99233	2.71032	13.39	1.50422	15.8393	1.74329	7.71594	6.06718	3.83962	5.64914	2.83599	2.68178	1.16983	2.8469	5.04196	4.33735	10.2896	8.72799	1.79688	4.44675	5.85741	4.68421	4.62757	4.56897	3.83859	2.58071	12.7999	1	1	1	1	1	1	1	1	0	1	0	1	1
	2_2_3A.JPG	3.43532	9.37875	2.80869	5.40899	1.52222	11.9686	2.39431	9.61493	2.92013	2.58705	3.34191	1.76664	4.49423	4.60284	5.86052	1.86645	3.38878	1.62419	4.50427	1.51451	3.76063	2.49202	3.44224	2.79893	2.90632	6.91884	1.78343	2.26224	2.63101	3.59793	10.7848	3.68403	11.9348	4.20566	2.38862	1	0	1	1	1	1	1	1	1	1	1	1	1
	2_2_4A.JPG	1.9248	7.32269	4.83745	19.1031	4.37752	20.8763	26.9462	9.46485	9.97491	2.00739	16.9764	13.285	5.63328	5.27253	1.84781	4.52529	8.70764	12.0509	8.49619	1.68817	7.35485	5.7937	8.79133	4.77579	5.43129	20.0193	1.81972	3.45636	13.4873	3.5382	2.34648	6.21328	5.81202	2.53292	25.4866	1	0	1	1	0	0	1	1	1	1	1	1	1
	2_2_5A.JPG	5.1311	5.34862	3.63486	3.33518	2.66145	12.3912	6.38162	5.83751	8.83587	2.86599	6.31532	1.64731	6.26304	3.75702	1.83684	5.5634	6.56227	3.8059	5.63776	1.75272	5.30285	10.9082	3.3511	1.70664	7.42408	3.73976	7.65961	5.78784	1.83733	5.58411	4.09432	1.44901	1.86519	1.28694	3.26602	1	1	1	1	1	1	1	1	1	1	1	1	1
	2_2_6A.JPG	7.80804	6.84711	1.22152	1.84182	1.56193	8.66615	4.92464	3.96109	11.0604	3.73236	6.54885	2.43441	22.7933	1.92127	7.47967	2.66427	16.6889	1.86288	3.33605	4.84436	1.45536	1.81377	3.58719	2.68595	13.91	5.03574	5.81358	3.29246	1.37762	4.14808	6.79817	2.76192	9.6649	1.22219	6.24105	1	1	1	1	1	1	1	1	1	1	1	1	1
	3_1_1A.JPG	2.86367	8.50951	5.79452	1.81759	1.50282	5.37272	6.80933	2.83752	9.51471	2.63156	2.9705	1.71882	7.59723	1.40123	1.41002	1.55458	13.9064	1.04916	5.75559	2.18122	1.48616	7.89103	5.22047	16.3891	3.10846	5.3399	2.05091	1.66711	1.75322	10.8185	4.77906	1.82004	5.79344	2.62545	7.76841	1	0	1	1	1	1	1	1	0	1	1	1	1
	3_1_2A.JPG	20.6638	4.59882	6.95186	5.50516	2.83603	6.4012	2.39549	12.1677	10.5171	3.52751	8.47979	2.25678	6.58464	6.91546	2.94177	2.6215	13.776	3.72725	3.93678	1.68757	6.39551	3.25038	1.44514	14.8496	4.47131	3.04851	8.92329	4.86817	5.93022	6.73469	12.5034	1.81435	2.76361	5.26028	10.5409	1	0	1	1	0	1	1	1	1	1	1	1	1
	3_1_3A.JPG	3.5647	5.81008	3.86858	2.11761	2.02349	11.7606	10.4674	9.92457	2.92229	11.9687	11.8796	1.84512	5.54183	13.8119	4.76029	6.06356	3.63767	2.65627	3.9402	15.2512	1.55061	8.39684	4.31487	22.0654	2.45011	5.99502	4.05148	3.42177	2.3742	8.68227	3.44939	1.75089	15.7497	2.40744	5.97462	1	0	1	1	1	1	1	1	1	1	0	1	1
	3_1_4A.JPG	10.709	8.83693	2.75915	16.2137	2.56481	5.05836	6.89139	12.0182	6.52699	10.8841	4.2893	3.14199	4.8821	4.76643	1.73336	4.30551	6.39691	2.45662	1.91318	1.58664	4.74117	7.2238	3.51557	5.93772	2.34427	18.2058	5.86292	2.88864	3.84802	11.4013	6.63339	5.6574	2.81527	8.64799	16.1088	1	1	1	1	1	1	1	1	1	1	1	1	1
	3_1_5A.JPG	3.12979	4.45544	1.73245	4.1745	4.52772	3.72764	7.40942	5.13562	3.75038	3.55307	19.6735	1.87136	7.88169	1.64664	1.77087	1.80071	8.08695	2.01624	1.8432	2.71958	14.5387	3.55066	4.63639	5.97049	2.85546	4.26144	5.68979	8.88606	2.43124	4.55281	5.8364	1.61308	15.8372	3.76981	5.33617	1	1	1	1	1	1	1	1	1	1	0	1	1
	3_1_6A.JPG	2.30686	7.2677	2.8883	7.43897	2.28252	10.9224	16.8382	5.54646	10.6886	2.46573	8.75014	11.6526	17.9268	1.89271	2.67976	4.64682	7.52536	1.61232	5.78967	1.81262	2.1861	9.82196	8.03584	1.65117	14.9128	4.83657	3.78775	7.37447	12.2915	5.03503	1.77302	1.58422	4.05795	6.51595	2.26638	1	1	1	1	0	1	1	1	1	1	0	1	0
	3_2_1A.JPG	4.09029	3.17731	4.86872	3.24746	1.85699	6.36457	2.9173	2.8461	4.26583	3.70922	3.07016	3.25803	2.69051	1.63455	1.62872	2.00737	6.05131	1.06757	2.27171	2.82072	1.15604	1.98387	6.94275	3.45044	5.47855	6.80628	3.45333	8.837	1.83718	2.73001	4.60922	1.83752	6.8456	5.77196	14.3363	1	1	1	1	1	1	1	1	1	1	1	1	1
	3_2_2A.JPG	3.35425	7.43077	1.68414	5.80816	3.84315	4.92423	11.93	3.61844	2.64126	3.83744	14.447	1.37866	6.30236	1.45644	3.50267	2.85758	6.37027	11.6971	1.81611	4.30816	10.9491	2.83737	2.18971	8.85066	2.53318	3.23392	3.56805	2.82193	2.37954	7.60015	2.41958	2.07203	6.20085	1.78574	9.56538	1	0	1	1	0	1	1	1	1	1	0	1	1
	3_2_3A.JPG	5.06245	5.48008	1.81505	2.93576	2.80449	5.88851	4.8952	3.35618	7.50734	2.33685	6.95503	1.88001	1.68958	4.00392	2.769	1.93118	1.84318	4.12734	1.65003	1.71024	1.18367	11.028	4.1278	4.80103	4.07328	4.67947	3.78635	10.1535	2.16978	1.58009	1.4409	3.10452	2.21713	1.76871	11.5497	1	0	1	1	1	1	1	1	1	1	1	1	1
	3_2_4A.JPG	2.68631	6.67091	8.4271	4.90659	1.83831	9.31572	3.98603	6.62561	5.664	3.78685	12.7174	11.8387	4.57773	8.70176	3.84203	5.09423	19.0962	1.63951	4.58606	3.42016	2.19226	11.5176	6.46716	7.79723	7.58903	6.86392	8.92139	3.92817	2.19113	9.57792	4.0078	3.7302	24.6952	10.6069	78.0522	1	0	1	1	1	1	1	1	1	1	0	0	1
	3_2_5A.JPG	9.0177	5.73356	7.63753	7.85245	5.9003	3.3016	11.2745	6.08028	2.16417	3.69801	8.94208	8.41695	4.76041	7.10102	6.79304	1.98216	14.6309	3.37146	7.23618	8.68542	4.73063	6.61637	2.56489	17.2846	8.28864	10.3547	9.31244	3.79542	2.39358	8.50763	1.56629	3.80909	24.5034	2.22166	61.7965	1	0	1	1	0	1	1	1	1	1	1	0	1
	3_2_6A.JPG	8.70088	10.1291	6.84697	0.058064	4.50411	3.95993	3.98455	6.37522	6.98222	3.59627	10.8872	17.9611	24.3444	2.63612	7.13885	3.08183	5.0145	7.1802	8.18496	7.78634	4.74068	10.8598	2.45257	1.6291	7.02645	2.94866	2.58427	3.19379	9.4004	7.7381	2.17302	3.8036	5.79491	2.73576	26.4222	1	0	1	0	0	1	1	1	1	1	1	0	0
	4_1_1A.JPG	28.0897	9.05042	16.6617	21.0489	5.24031	41.5342	16.2309	12.3642	2.44565	15.2379	11.2431	13.0204	11.8372	20.0799	13.8553	4.66561	24.868	11.5659	9.93226	15.7072	12.3034	11.8024	9.75766	21.9799	14.8703	25.3351	7.67969	9.83998	14.434	13.0039	15.292	8.08902	18.2853	6.95979	30.3938	0	0	0	0	0	0	0	0	0	0	0	0	0
	4_1_2A .JPG	34.1797	4.33858	17.1275	20.5828	5.59039	32.7611	16.1878	19.5617	16.2647	22.889	12.4841	12.3352	14.7357	14.2689	10.6016	6.36728	33.2102	14.0075	10.1115	8.81799	13.4294	10.2082	8.25423	25.4376	17.0533	29.4287	7.47821	13.8994	11.5905	16.3372	26.5465	6.58942	31.0615	8.68099	32.35	0	0	0	0	0	0	0	0	0	0	0	0	0
	4_1_3A.JPG	20.8048	11.1569	21.4782	23.9362	4.11556	28.1071	25.2773	16.2681	11.5319	12.3476	11.2845	11.6217	19.7547	21.3041	9.65414	5.5426	24.526	10.695	8.96856	12.0537	4.3808	10.9163	6.15878	33.6131	13.628	40.0417	10.0564	12.2367	9.84282	13.1129	19.0584	4.55456	31.7537	7.52171	36.2606	0	0	0	0	0	0	0	0	0	0	0	0	0
	4_1_4A.JPG	21.3645	7.12136	12.6631	13.9659	5.42888	35.0363	15.0356	23.9899	20.9264	20.5226	12.0682	13.5524	27.721	14.417	11.1369	5.10319	24.3522	16.385	9.9523	12.355	12.1629	5.88258	8.24729	22.7335	20.3814	26.4031	7.9341	11.2308	11.6422	15.8905	13.0791	5.58047	37.8907	6.97914	32.6014	0	0	0	0	0	0	0	0	0	0	0	0	0
	4_1_5A.JPG	11.8377	6.98917	15.1892	20.3619	3.6039	41.3149	26.4803	15.5856	15.5291	14.286	19.7769	9.93375	11.9497	15.6786	11.402	4.66596	25.9024	16.9357	10.7756	10.8676	12.3834	11.7706	10.0497	25.6564	23.816	28.9132	6.74267	9.20243	15.5573	14.7422	17.2058	4.23533	36.24	7.448	21.6446	0	0	0	0	0	0	0	0	0	0	0	0	0
	4_1_6A.JPG	24.8369	4.76835	15.0926	35.3013	4.25838	25.4166	21.9837	19.7797	17.3358	20.784	15.6873	10.0205	12.9347	18.0573	17.3364	5.91211	36.8595	11.9742	12.7851	9.63857	11.2618	8.00294	7.09459	23.3351	20.9521	24.9164	10.4151	9.40213	12.465	13.8771	9.40549	4.51975	29.116	8.69253	37.6112	0	0	0	0	0	0	0	0	0	0	0	0	0
[truncated: 57 more columns]

## Sheet: Response Time spss
Absolute Distance	Distance	Condition	RT1	RT2	RT3	RT4	RT5	RT7	RT8	RT9	RT10	RT11	RT12	RT13	RT14	RT15	RT16	RT17	RT18	RT19	RT20	RT21	RT22	RT23	RT24	RT25	RT26	RT27	RT28	RT29	RT30	RT31	RT32	RT33	RT34	RT35	RT36				Absolute Distance	RTs
7.5	0.2	DOF2FAR1	4.89826		1.38392		3.82267	4.83724	5.83723	6.46885	1.18823	5.64512		6.4784	5.65746	6.64318	1.43593		12.856	2.3287		16.8358	2.89935		6.8654	7.87856	12.968	1.63958		3.13416	9.16599	2.31662	7.83764	4.88869	8.12727	3.74369	14.4114	6.14976			7.5	6.14976
11.25	0.3	DOF1FAR2	1.84211	4.77255	6.34917	7.13182	2.71792	6.7433	7.8965	13.6673	5.6299	7.74782	1.77643	1.9366	21.7291	1.76741	2.54718	4.74683	4.19237	4.37395	6.55889	4.76751	1.13897	1.57561	2.6558	3.84854	5.37621	1.83582	2.59224	3.98696	2.37195	5.33714	3.83688	2.1918	13.1159	2.55136	6.83859	5.08996			11.25	5.08996
15	0.4	UBFAR2	3.35425		1.68414	5.88161		4.92423	11.932	3.61844	2.64126	3.83744		1.37866	6.32359	1.45644	3.52669	2.85758	6.37271	11.6975	1.81615	4.38165	1.94984	2.83737	2.18978	8.85663	2.53318	3.23392	3.56852	2.82193	2.37954	7.6153	2.41958	2.7225	6.2848	1.78574	9.56538	4.32651			15	4.32651
22.5	0.6	DOF1FAR3	4.33336		5.77862	2.94612	1.95532	15.2712	4.9866	5.82755	3.84224	5.77435		1.94453	14.4387	3.3316	4.35272		1.11966	6.44961	2.89173	3.84311	3.76347	1.86617	5.42498	18.7884	9.44979	5.76513			2.39833				11.8596	3.48474	2.2923	5.71037			22.5	5.71037
30	0.8	DOF2FAR2	3.96378	4.81481	1.32643	5.84187	4.52878	6.69794	9.91181	4.49664		2.7132		1.54216	15.8393	1.74329	7.71594		3.83962	5.64914	2.83599	2.68178	1.16983	2.8469	5.41957	4.33735	1.28958	8.72799	1.79688	4.44675	5.85741	4.68429	4.62757		3.83859	2.58713	12.7999	4.85717			30	4.85717
37.5	1	DOF2CLOSE5	2.14212		3.29235			2.14992	3.89624	9.31679	7.73363	7.1132	4.78927	2.7738	8.79315	9.37236		2.1884	5.94535	3.48185	6.22534	2.7242		2.83557	11.4538	4.92162		3.33567	2.67356	2.46161	2.72522	8.81475	5.71921	3.73637	4.96145	4.27454		4.99469			37.5	4.99469
41.25	1.1	DOF1CLOSE2	2.152		2.83694	26.858	3.21415	23.8369	15.8443	3.39582	14.279	7.69479	5.74469	4.97795		3.7429	5.74847	4.59152	8.37249	7.83949	2.65797	3.72849	9.6734	4.49612		2.74571	5.55237	6.6651	3.55655		11.2846	3.96464	6.87938		9.79917	3.26858	3.83575	7.3079			41.25	5.3646
41.25	1.1	DOF2CLOSE1	5.11518		2.74266	4.83728	2.65964	4.66586	4.89982	8.3599	2.33717	5.76651	6.91277	1.88492	3.63555	1.73476	1.73717		4.21729	1.96136		1.34688	1.77189	4.83638	2.84624	14.8394	12.8378	6.94728	6.81727	4.87589	9.16867	2.77398	1.12876	1.44787	24.2172	3.41836	3.33741	5.18998			43.125	5.13215
41.25	1.1	UBCLOSE1	2.86367		5.79452	1.81759	1.52822	5.37272	6.89328	2.83752		2.63156	2.9753	1.71882	7.59723	1.4123	1.4115	1.55458	13.9637	1.49164	5.75559	2.18122	1.48616	7.89128		16.3891	3.18457	5.3399	2.5915	1.66711	1.75322	1.81852	4.77964	1.8244	5.79344	2.62545	7.76841	4.2098			45	5.92098
41.25	1.1	UBCLOSE2	2.66381		6.95186	5.55157		6.4123	2.39549	12.1677	1.51778	3.52751	8.47979	2.25678	6.58464	6.91546	2.94177	2.62151	13.776	3.72725	3.93678	1.68757	6.39551	3.25384	1.44514	14.8496	4.47139	3.4856		4.86817	5.93219	6.73469	12.534	1.81435	2.76366	5.26278	1.54877	5.2961			48.75	5.25383
41.25	1.1	UBCLOSE3	3.56474		3.86858	2.11761	2.23488	11.7661	1.46744	9.92457	2.92229	11.9687		1.84512	5.54183		4.76287		3.63767	2.65627	3.94195		1.5561		4.31487		2.4518	5.99518	4.51481	3.42177	2.3742	8.68227	3.44939	1.75893	15.7497	2.47443	5.97462	4.81924			52.5	4.32772
43.125	1.15	DOF1CLOSE1	7.53861		6.85493	21.7712	1.55635	1.81628	9.58238	6.63919	3.88887	5.59422	2.36613	2.38757	2.41487	1.58987		2.56917	2.31751	1.45686	2.11241	2.33713			3.12775	15.8648	9.88729	5.15553	3.61811	4.36894	1.86157	3.5736			8.88178	4.58698	3.11243	5.13215			56.25	5.01312
45	1.2	DOF1CLOSE4	3.72422		1.785	3.93253	1.54235	4.57725	4.7584	7.5862	4.88161	4.2754	2.49392	4.86765	3.75583	5.81672			2.411	1.47825	3.36999	2.14414	1.47434	2.26363	4.4825	4.836	18.6229	4.94614	3.55771	1.74867	3.76943	5.58343	5.71595		6.4583	3.52851	2.56368	4.28876			60	4.471
45	1.2	DOF1CLOSE6	5.79795	5.81755	2.29325	9.76273		2.3786	11.8627	4.76312	22.9347	4.4876	7.14662	4.91755	7.358	8.64185	2.6148	4.69885	17.6238	1.74238	3.14687	17.3763	3.62259		4.71888	1.83573	9.58641	14.1259		8.58489	2.57762	4.66769	8.91925		4.44524	3.33822	22.3614	7.55319			63.75	5.02134
48.75	1.3	DOF1CLOSE3	2.1864		7.21444	24.9977	3.46924	3.41256	6.4383	3.25348	4.94978	1.39976	5.12699	2.43478	4.27491	3.79222	1.71773	1.71749	2.5284	3.42954	2.17279	1.44212		4.35818	3.52562	1.7644	2.76363	5.88421	1.83677	1.85389	3.66889	6.58992	1.72378	1.79389	14.1852	1.74579	13.7918	4.58923			67.5	6.95157
48.75	1.3	DOF2CLOSE2	3.27845		1.67214	6.85552		2.81958	2.79732	6.19686	1.95339	5.93475	11.6786	2.63268	3.42667	4.64242	1.84549	4.71659	1.93994	1.47874	2.33618	3.63375	1.8819	13.856	3.56739	9.95428	4.57815	19.1352		4.94373	2.68612	7.69414	7.147	1.62888	2.13278	1.64164	2.71327	4.79374			75	4.59861
48.75	1.3	DOF2CLOSE3	4.98714		2.7243	3.83642		2.79698	6.44238	9.88223	6.93287	2.84375	6.7214	3.2328	5.6418	15.7154	4.94573			6.88791	2.77247	3.1782	6.4459			3.7658	8.8818	5.97881		1.84558		2.88775		2.17987	3.94868	1.23556	26.7859	5.90375			78.75	5.63795
48.75	1.3	UBCLOSE4	1.7926	8.83693	2.75915	16.2137	2.56481	5.58362	6.89139	12.1823	6.52699	1.88476	4.2893	3.14199	4.88211	4.76643	1.73336	4.3557	6.39691	2.45662	1.91318	1.58664	4.74117		3.51557	5.93772	2.34427	18.2579	5.86292	2.88864	3.84823	11.4133	6.63339		2.81527		16.1877	5.78764			86.25	4.52565
48.75	1.3	UBCLOSE6	2.36857	7.2677	2.8883	7.43897		1.92242	16.8382	5.54646	1.68856	2.46573		11.6526		1.89271	2.67976	4.64682	7.52536	1.61232	5.78967	1.81262	2.18611	9.82196	8.35839	1.65117	14.9128	4.83657	3.78775	7.37447		5.3535	1.77317	1.58422	4.57945	6.51595	2.26638	5.1948
52.5	1.4	DOF1CLOSE5	8.34492		9.66794	5.92529		5.84885	3.43259	13.6859		8.73236		1.98564	3.53969	1.62572	1.54886	1.58119	4.73399	2.16726	2.26672	1.89163	2.21787			6.78594	2.45828	4.86438		2.87377	1.74776	6.63416	1.64485	1.42763	9.34481	1.19928		4.37694
52.5	1.4	UBCLOSE5	3.12979	4.45544	1.73245	4.17454	4.52772	3.72764	7.49419	5.13562	3.75381	3.55371		1.87136	7.88169	1.64664	1.77868	1.871	8.86946	2.16244	1.84324	2.71958		3.55657		5.9749	2.85546	4.26144			2.43124	4.55289	5.8364	1.61384	15.8372	3.76981	5.33617	4.2785
56.25	1.5	DOF2CLOSE4	5.37447	3.92148	2.79969	4.25891	2.22294	3.33618	15.7868	8.7423	4.92688	21.9777	1.95475	4.33737	3.6427	4.28799	1.94416	3.6384	3.66899	2.47	7.77661	2.75363		4.17427	4.21256	3.73622	6.3468	5.15643	8.1968	3.21964	3.45458	4.52432	4.4161	1.81441	1.64559	2.6844	13.29	5.19688
56.25	1.5	DOF2CLOSE6	1.88124	1.92346	1.64945	2.8385	2.36935	3.24488	7.56135	6.98616	2.54534	4.86757	5.74512	1.41588	3.61819	8.64681	1.6144	2.24344	5.48274	2.53429	5.11189	1.55654	2.9985	2.72154	2.24982	6.99362	1.92532	4.55146	1.6218	2.833	3.83594	2.87154	1.48945	1.5799	4.3475	1.56437	7.95648	3.52505
56.25	1.5	DOF2FAR4	1.92482		4.83745	19.1366			26.9462	9.46485	9.97491	2.7391	16.9764	13.2852	5.63328		1.84781		8.77641		8.49619	1.68817	7.35485	5.79371		4.77579	5.43129		1.81972	3.45636		3.5382	2.34648	6.21328	5.81219	2.53292		7.23209
56.25	1.5	UBFAR1	4.929	3.17731	4.86872	3.24746	1.85699	6.36457	2.91734	2.84695	4.26583	3.79225	3.7156	3.2583	2.69515	1.63455	1.62872	2.7371	6.5137	1.67573	2.27179	2.82724	1.15643	1.98387	6.94275	3.45435	5.47855	6.86285	3.45333	8.837	1.83718	2.7312	4.69216	1.83752	6.8456	5.77196	14.3363	4.09844
60	1.6	DOF1FAR1	1.34386		4.81495	4.51932	4.63487	4.78459	3.92385	7.273	6.16764	4.74556	4.94424	3.39449	3.7259	3.64564	3.88667			1.71121	5.76997	3.79635	4.83637	2.24259		3.83879	6.51818	6.71617		1.8443	4.31116	7.6572	6.52132	1.83433			5.7855	4.471
63.75	1.7	DOF1FAR4				1.36986		9.97419	6.64589			16.8288								1.35759	8.94577	5.31468	4.8437			17.4272	7.12169	5.96332			6.49313	12.5467	4.71352	3.54836	9.95788	6.42394		7.61625
63.75	1.7	DOF2FAR3	3.43532		2.88692	5.48994	1.52222	11.9686	2.39439	9.61493	2.92127	2.58755	3.34199	1.76664	4.49423	4.62841	5.86521	1.86645	3.38878	1.62419	4.54272	1.51457		2.4922	3.44224	2.79893	2.96324	6.91884	1.78343	2.26224	2.6317	3.59793	1.78483	3.68433	11.9348	4.25656	2.38862	3.90286
63.75	1.7	UBFAR3	5.62451		1.81549	2.93576	2.84493	5.88856	4.8952	3.35618	7.57335	2.33685	6.95528	1.8812	1.68958	4.392	2.769	1.93118	1.84318	4.12734	1.6535	1.71238	1.18367		4.1278	4.8133	4.73278	4.67947	3.78635		2.16978	1.589	1.44896	3.14517	2.21713	1.76876	11.5497	3.54492
67.5	1.8	DOF1FAR5	3.18494		8.63625	13.3652		16.1964	2.66266	11.8364		9.78524			8.61628	11.7963	13.7113	1.85736	5.31492	9.54464	8.78164	8.76646	3.23256			16.3491		4.74165	6.81293	4.71959	4.77246	6.6239	5.52891	2.8495		4.4454	2.16195	7.54976
67.5	1.8	UBFAR4	2.68636		8.42712	4.96593	1.83838	9.31572	3.98625	6.62568	5.6644	3.78685			4.57773	8.71764	3.84234		19.9622	1.63951	4.58659	3.42165	2.19226		6.46716	7.79723	7.58928	6.86392	8.92139	3.92817	2.19113	9.57792	4.784	3.7323	24.6952			6.52801
67.5	1.8	UBFAR5	9.17696		7.63753	7.85245		3.31596	11.2745	6.8284	2.16417	3.6987	8.94281		4.7647	7.112	6.7934	1.98216	14.6392	3.37146	7.23618	8.68542	4.73631	6.61637	2.56489	17.2846	8.28864	1.35474		3.79542	2.39358	8.57626	1.56629	3.8993	24.5338	2.22166		6.77693
75	2	DOF1FAR6	1.71634	3.11432	1.14466	5.85998	1.29553	1.87166	5.94985	6.52768	2.54333	1.41945	6.21623	2.39198	6.13123	4.86518	5.8268	1.43777	5.4265	1.63154	1.9212	9.88871	2.31242	1.18118	4.18687	1.37414	5.92373	3.22348	2.84346	1.65829	2.33728	2.75195	5.43337	1.44182	12.4479	1.43451	15.353	4.03095
75	2	DOF2FAR6	7.8845	6.84711	1.22152	1.84182	1.56193	8.66615	4.92464	3.96195	11.6391	3.73236	6.54885	2.43446	22.7933	1.92127	7.47967	2.66427		1.86288	3.33651	4.84436	1.45536	1.81377	3.58719	2.68595	13.913	5.35739		3.29246	1.37762	4.14878	6.79817	2.76192	9.6649	1.22219	6.24152	5.16627
78.75	2.1	UBFAR6	8.7884		6.84697			3.95993	3.98455	6.37522	6.98222	3.59627	1.88719			2.63612	7.13885	3.81834	5.145	7.1825	8.18496	7.78634	4.7468	1.85981	2.45257	1.62998	7.2645	2.94866	2.58427	3.19379	9.445	7.7381	2.17318	3.836	5.79496	2.73576	26.4222	5.63795
86.25	2.3	DOF2FAR5	5.13199	5.34862	3.63486	3.33518	2.66145	12.3912	6.38162	5.83751	8.83587	2.86599	6.31532	1.64731	6.26339	3.75721	1.83684		6.56227	3.8592	5.63776	1.75272	5.32846		3.35111	1.76638	7.4248	3.73976	7.65968	5.78784	1.83733	5.58411	4.9432	1.44915	1.86519	1.28694	3.26618	4.52565

## Sheet: Hit Rate
Absolute Distance	Distance		yesno1	yesno2	yesno3	yesno4	yesno5	yesno7	yesno8	yesno9	yesno10	yesno11	yesno12	yesno13	yesno14	yesno15	yesno16	yesno17	yesno18	yesno19	yesno20	yesno21	yesno22	yesno23	yesno24	yesno25	yesno26	yesno27	yesno28	yesno29	yesno30	yesno31	yesno32	yesno33	yesno34	yesno35	yesno36
43.125	1.15	DOF1CLOSE1	yes	no	yes	yes	yes	yes	yes	yes	yes	yes	yes	yes	yes	yes	no	yes	yes	yes	yes	yes	no	no	yes	yes	yes	yes	yes	yes	yes	yes	no	no	yes	yes	yes
41.25	1.1	DOF1CLOSE2	yes	no	yes	yes	yes	yes	yes	yes	yes	yes	yes	yes	no	yes	yes	yes	yes	yes	yes	yes	yes	yes	no	yes	yes	yes	yes	no	yes	yes	yes	no	yes	yes	yes
48.75	1.3	DOF1CLOSE3	yes	no	yes	yes	yes	yes	yes	yes	yes	yes	yes	yes	yes	yes	yes	yes	yes	yes	yes	yes	no	yes	yes	yes	yes	yes	yes	yes	yes	yes	yes	yes	yes	yes	yes
45	1.2	DOF1CLOSE4	yes	no	yes	yes	yes	yes	yes	yes	yes	yes	yes	yes	yes	yes	no	no	yes	yes	yes	yes	yes	yes	yes	yes	yes	yes	yes	yes	yes	yes	yes	no	yes	yes	yes
52.5	1.4	DOF1CLOSE5	yes	no	yes	yes	no	yes	yes	yes	no	yes	no	yes	yes	yes	yes	yes	yes	yes	yes	yes	yes	no	no	yes	yes	yes	no	yes	yes	yes	yes	yes	yes	yes	no
45	1.2	DOF1CLOSE6	yes	yes	yes	yes	no	yes	yes	yes	yes	yes	yes	yes	yes	yes	yes	yes	yes	yes	yes	yes	yes	no	yes	yes	yes	yes	no	yes	yes	yes	yes	no	yes	yes	yes
60	1.6	DOF1FAR1	yes	no	yes	yes	yes	yes	yes	yes	yes	yes	yes	yes	yes	yes	yes	no	no	yes	yes	yes	yes	yes	no	yes	yes	yes	no	yes	yes	yes	yes	yes	no	no	yes
11.25	0.3	DOF1FAR2	yes	yes	yes	yes	yes	yes	yes	yes	yes	yes	yes	yes	yes	yes	yes	yes	yes	yes	yes	yes	yes	yes	yes	yes	yes	yes	yes	yes	yes	yes	yes	yes	yes	yes	yes
22.5	0.6	DOF1FAR3	yes	no	yes	yes	yes	yes	yes	yes	yes	yes	no	yes	yes	yes	yes	no	yes	yes	yes	yes	yes	yes	yes	yes	yes	yes	no	no	yes	no	no	no	yes	yes	yes
63.75	1.7	DOF1FAR4	no	no	no	yes	no	yes	yes	no	no	yes	no	no	no	no	no	no	no	yes	yes	yes	yes	no	no	yes	yes	yes	no	no	yes	yes	yes	yes	yes	yes	no
67.5	1.8	DOF1FAR5	yes	no	yes	yes	no	yes	yes	yes	no	yes	no	no	yes	yes	yes	yes	yes	yes	yes	yes	yes	no	no	yes	no	yes	yes	yes	yes	yes	yes	yes	no	yes	yes
75	2	DOF1FAR6	yes	yes	yes	yes	yes	yes	yes	yes	yes	yes	yes	yes	yes	yes	yes	yes	yes	yes	yes	yes	yes	yes	yes	yes	yes	yes	yes	yes	yes	yes	yes	yes	yes	yes	yes
41.25	1.1	DOF2CLOSE1	yes	no	yes	yes	yes	yes	yes	yes	yes	yes	yes	yes	yes	yes	yes	no	yes	yes	no	yes	yes	yes	yes	yes	yes	yes	yes	yes	yes	yes	yes	yes	yes	yes	yes
48.75	1.3	DOF2CLOSE2	yes	no	yes	yes	no	yes	yes	yes	yes	yes	yes	yes	yes	yes	yes	yes	yes	yes	yes	yes	yes	yes	yes	yes	yes	yes	no	yes	yes	yes	yes	yes	yes	yes	yes
48.75	1.3	DOF2CLOSE3	yes	no	yes	yes	no	yes	yes	yes	yes	yes	yes	yes	yes	yes	yes	no	no	yes	yes	yes	yes	no	no	yes	yes	yes	no	yes	no	yes	no	yes	yes	yes	yes
56.25	1.5	DOF2CLOSE4	yes	yes	yes	yes	yes	yes	yes	yes	yes	yes	yes	yes	yes	yes	yes	yes	yes	yes	yes	yes	no	yes	yes	yes	yes	yes	yes	yes	yes	yes	yes	yes	yes	yes	yes
37.5	1	DOF2CLOSE5	yes	no	yes	no	no	yes	yes	yes	yes	yes	yes	yes	yes	yes	no	yes	yes	yes	yes	yes	no	yes	yes	yes	no	yes	yes	yes	yes	yes	yes	yes	yes	yes	no
56.25	1.5	DOF2CLOSE6	yes	yes	yes	yes	yes	yes	yes	yes	yes	yes	yes	yes	yes	yes	yes	yes	yes	yes	yes	yes	yes	yes	yes	yes	yes	yes	yes	yes	yes	yes	yes	yes	yes	yes	yes
7.5	0.2	DOF2FAR1	yes	no	yes	no	yes	yes	yes	yes	yes	yes	no	yes	yes	yes	yes	no	yes	yes	no	yes	yes	no	yes	yes	yes	yes	no	yes	yes	yes	yes	yes	yes	yes	yes
30	0.8	DOF2FAR2	yes	yes	yes	yes	yes	yes	yes	yes	no	yes	no	yes	yes	yes	yes	no	yes	yes	yes	yes	yes	yes	yes	yes	yes	yes	yes	yes	yes	yes	yes	no	yes	yes	yes
63.75	1.7	DOF2FAR3	yes	no	yes	yes	yes	yes	yes	yes	yes	yes	yes	yes	yes	yes	yes	yes	yes	yes	yes	yes	no	yes	yes	yes	yes	yes	yes	yes	yes	yes	yes	yes	yes	yes	yes
56.25	1.5	DOF2FAR4	yes	no	yes	yes	no	no	yes	yes	yes	yes	yes	yes	yes	no	yes	no	yes	no	yes	yes	yes	yes	no	yes	yes	no	yes	yes	no	yes	yes	yes	yes	yes	no
86.25	2.3	DOF2FAR5	yes	yes	yes	yes	yes	yes	yes	yes	yes	yes	yes	yes	yes	yes	yes	no	yes	yes	yes	yes	yes	no	yes	yes	yes	yes	yes	yes	yes	yes	yes	yes	yes	yes	yes
75	2	DOF2FAR6	yes	yes	yes	yes	yes	yes	yes	yes	yes	yes	yes	yes	yes	yes	yes	yes	no	yes	yes	yes	yes	yes	yes	yes	yes	yes	no	yes	yes	yes	yes	yes	yes	yes	yes
41.25	1.1	DOF3CLOSE1	yes	no	yes	yes	yes	yes	yes	yes	no	yes	yes	yes	yes	yes	yes	yes	yes	yes	yes	yes	yes	yes	no	yes	yes	yes	yes	yes	yes	yes	yes	yes	yes	yes	yes
41.25	1.1	DOF3CLOSE2	yes	no	yes	yes	no	yes	yes	yes	yes	yes	yes	yes	yes	yes	yes	yes	yes	yes	yes	yes	yes	yes	yes	yes	yes	yes	no	yes	yes	yes	yes	yes	yes	yes	yes
41.25	1.1	DOF3CLOSE3	yes	no	yes	yes	yes	yes	yes	yes	yes	yes	no	yes	yes	no	yes	no	yes	yes	yes	no	yes	no	yes	no	yes	yes	yes	yes	yes	yes	yes	yes	yes	yes	yes
48.75	1.3	DOF3CLOSE4	yes	yes	yes	yes	yes	yes	yes	yes	yes	yes	yes	yes	yes	yes	yes	yes	yes	yes	yes	yes	yes	no	yes	yes	yes	yes	yes	yes	yes	yes	yes	no	yes	no	yes
52.5	1.4	DOF3CLOSE5	yes	yes	yes	yes	yes	yes	yes	yes	yes	yes	no	yes	yes	yes	yes	yes	yes	yes	yes	yes	no	yes	no	yes	yes	yes	no	no	yes	yes	yes	yes	yes	yes	yes
48.75	1.3	DOF3CLOSE6	yes	yes	yes	yes	no	yes	yes	yes	yes	yes	no	yes	no	yes	yes	yes	yes	yes	yes	yes	yes	yes	yes	yes	yes	yes	yes	yes	no	yes	yes	yes	yes	yes	yes
56.25	1.5	DOF3FAR1	yes	yes	yes	yes	yes	yes	yes	yes	yes	yes	yes	yes	yes	yes	yes	yes	yes	yes	yes	yes	yes	yes	yes	yes	yes	yes	yes	yes	yes	yes	yes	yes	yes	yes	yes
15	0.4	DOF3FAR2	yes	no	yes	yes	no	yes	yes	yes	yes	yes	no	yes	yes	yes	yes	yes	yes	yes	yes	yes	yes	yes	yes	yes	yes	yes	yes	yes	yes	yes	yes	yes	yes	yes	yes
63.75	1.7	DOF3FAR3	yes	no	yes	yes	yes	yes	yes	yes	yes	yes	yes	yes	yes	yes	yes	yes	yes	yes	yes	yes	yes	no	yes	yes	yes	yes	yes	no	yes	yes	yes	yes	yes	yes	yes
67.5	1.8	DOF3FAR4	yes	no	yes	yes	yes	yes	yes	yes	yes	yes	no	no	yes	yes	yes	no	yes	yes	yes	yes	yes	no	yes	yes	yes	yes	yes	yes	yes	yes	yes	yes	yes	no	no
67.5	1.8	DOF3FAR5	yes	no	yes	yes	no	yes	yes	yes	yes	yes	yes	no	yes	yes	yes	yes	yes	yes	yes	yes	yes	yes	yes	yes	yes	yes	no	yes	yes	yes	yes	yes	yes	yes	no
78.75	2.1	DOF3FAR6	yes	no	yes	no	no	yes	yes	yes	yes	yes	yes	no	no	yes	yes	yes	yes	yes	yes	yes	yes	yes	yes	yes	yes	yes	yes	yes	yes	yes	yes	yes	yes	yes	yes

## Sheet: Sheet3
Absolute Distance	Distance		yesno1	yesno2	yesno3	yesno4	yesno5	yesno7	yesno8	yesno9	yesno10	yesno11	yesno12	yesno13	yesno14	yesno15	yesno16	yesno17	yesno18	yesno19	yesno20	yesno21	yesno22	yesno23	yesno24	yesno25	yesno26	yesno27	yesno28	yesno29	yesno30	yesno31	yesno32	yesno33	yesno34	yesno35	yesno36	NumberYes	HitRate1	HitRate
7.5	0.2	DOF2FAR1	yes	no	yes	no	yes	yes	yes	yes	yes	yes	no	yes	yes	yes	yes	no	yes	yes	no	yes	yes	no	yes	yes	yes	yes	no	yes	yes	yes	yes	yes	yes	yes	yes	28	0.8	0.8
11.25	0.3	DOF1FAR2	yes	yes	yes	yes	yes	yes	yes	yes	yes	yes	yes	yes	yes	yes	yes	yes	yes	yes	yes	yes	yes	yes	yes	yes	yes	yes	yes	yes	yes	yes	yes	yes	yes	yes	yes	35	1	1
15	0.4	DOF3FAR2	yes	no	yes	yes	no	yes	yes	yes	yes	yes	no	yes	yes	yes	yes	yes	yes	yes	yes	yes	yes	yes	yes	yes	yes	yes	yes	yes	yes	yes	yes	yes	yes	yes	yes	32	0.914286	0.914286
22.5	0.6	DOF1FAR3	yes	no	yes	yes	yes	yes	yes	yes	yes	yes	no	yes	yes	yes	yes	no	yes	yes	yes	yes	yes	yes	yes	yes	yes	yes	no	no	yes	no	no	no	yes	yes	yes	27	0.771429	0.771429
30	0.8	DOF2FAR2	yes	yes	yes	yes	yes	yes	yes	yes	no	yes	no	yes	yes	yes	yes	no	yes	yes	yes	yes	yes	yes	yes	yes	yes	yes	yes	yes	yes	yes	yes	no	yes	yes	yes	31	0.885714	0.885714
37.5	1	DOF2CLOSE5	yes	no	yes	no	no	yes	yes	yes	yes	yes	yes	yes	yes	yes	no	yes	yes	yes	yes	yes	no	yes	yes	yes	no	yes	yes	yes	yes	yes	yes	yes	yes	yes	no	28	0.8	0.8
41.25	1.1	DOF1CLOSE2	yes	no	yes	yes	yes	yes	yes	yes	yes	yes	yes	yes	no	yes	yes	yes	yes	yes	yes	yes	yes	yes	no	yes	yes	yes	yes	no	yes	yes	yes	no	yes	yes	yes	30	0.857143	0.857143
41.25	1.1	DOF2CLOSE1	yes	no	yes	yes	yes	yes	yes	yes	yes	yes	yes	yes	yes	yes	yes	no	yes	yes	no	yes	yes	yes	yes	yes	yes	yes	yes	yes	yes	yes	yes	yes	yes	yes	yes	32	0.914286	0.914286
41.25	1.1	DOF3CLOSE1	yes	no	yes	yes	yes	yes	yes	yes	no	yes	yes	yes	yes	yes	yes	yes	yes	yes	yes	yes	yes	yes	no	yes	yes	yes	yes	yes	yes	yes	yes	yes	yes	yes	yes	32	0.914286	0.914286
41.25	1.1	DOF3CLOSE2	yes	no	yes	yes	no	yes	yes	yes	yes	yes	yes	yes	yes	yes	yes	yes	yes	yes	yes	yes	yes	yes	yes	yes	yes	yes	no	yes	yes	yes	yes	yes	yes	yes	yes	32	0.914286	0.914286
41.25	1.1	DOF3CLOSE3	yes	no	yes	yes	yes	yes	yes	yes	yes	yes	no	yes	yes	no	yes	no	yes	yes	yes	no	yes	no	yes	no	yes	yes	yes	yes	yes	yes	yes	yes	yes	yes	yes	28	0.8	0.8
43.125	1.15	DOF1CLOSE1	yes	no	yes	yes	yes	yes	yes	yes	yes	yes	yes	yes	yes	yes	no	yes	yes	yes	yes	yes	no	no	yes	yes	yes	yes	yes	yes	yes	yes	no	no	yes	yes	yes	29	0.828571	0.828571
45	1.2	DOF1CLOSE4	yes	no	yes	yes	yes	yes	yes	yes	yes	yes	yes	yes	yes	yes	no	no	yes	yes	yes	yes	yes	yes	yes	yes	yes	yes	yes	yes	yes	yes	yes	no	yes	yes	yes	31	0.885714	0.885714
45	1.2	DOF1CLOSE6	yes	yes	yes	yes	no	yes	yes	yes	yes	yes	yes	yes	yes	yes	yes	yes	yes	yes	yes	yes	yes	no	yes	yes	yes	yes	no	yes	yes	yes	yes	no	yes	yes	yes	31	0.885714	0.885714
48.75	1.3	DOF1CLOSE3	yes	no	yes	yes	yes	yes	yes	yes	yes	yes	yes	yes	yes	yes	yes	yes	yes	yes	yes	yes	no	yes	yes	yes	yes	yes	yes	yes	yes	yes	yes	yes	yes	yes	yes	33	0.942857	0.942857
48.75	1.3	DOF2CLOSE2	yes	no	yes	yes	no	yes	yes	yes	yes	yes	yes	yes	yes	yes	yes	yes	yes	yes	yes	yes	yes	yes	yes	yes	yes	yes	no	yes	yes	yes	yes	yes	yes	yes	yes	32	0.914286	0.914286
48.75	1.3	DOF2CLOSE3	yes	no	yes	yes	no	yes	yes	yes	yes	yes	yes	yes	yes	yes	yes	no	no	yes	yes	yes	yes	no	no	yes	yes	yes	no	yes	no	yes	no	yes	yes	yes	yes	26	0.742857	0.742857
48.75	1.3	DOF3CLOSE4	yes	yes	yes	yes	yes	yes	yes	yes	yes	yes	yes	yes	yes	yes	yes	yes	yes	yes	yes	yes	yes	no	yes	yes	yes	yes	yes	yes	yes	yes	yes	no	yes	no	yes	32	0.914286	0.914286
48.75	1.3	DOF3CLOSE6	yes	yes	yes	yes	no	yes	yes	yes	yes	yes	no	yes	no	yes	yes	yes	yes	yes	yes	yes	yes	yes	yes	yes	yes	yes	yes	yes	no	yes	yes	yes	yes	yes	yes	31	0.885714	0.885714
52.5	1.4	DOF1CLOSE5	yes	no	yes	yes	no	yes	yes	yes	no	yes	no	yes	yes	yes	yes	yes	yes	yes	yes	yes	yes	no	no	yes	yes	yes	no	yes	yes	yes	yes	yes	yes	yes	no	27	0.771429	0.771429
52.5	1.4	DOF3CLOSE5	yes	yes	yes	yes	yes	yes	yes	yes	yes	yes	no	yes	yes	yes	yes	yes	yes	yes	yes	yes	no	yes	no	yes	yes	yes	no	no	yes	yes	yes	yes	yes	yes	yes	30	0.857143	0.857143
56.25	1.5	DOF2CLOSE4	yes	yes	yes	yes	yes	yes	yes	yes	yes	yes	yes	yes	yes	yes	yes	yes	yes	yes	yes	yes	no	yes	yes	yes	yes	yes	yes	yes	yes	yes	yes	yes	yes	yes	yes	34	0.971429	0.971429
56.25	1.5	DOF2CLOSE6	yes	yes	yes	yes	yes	yes	yes	yes	yes	yes	yes	yes	yes	yes	yes	yes	yes	yes	yes	yes	yes	yes	yes	yes	yes	yes	yes	yes	yes	yes	yes	yes	yes	yes	yes	35	1	1
56.25	1.5	DOF2FAR4	yes	no	yes	yes	no	no	yes	yes	yes	yes	yes	yes	yes	no	yes	no	yes	no	yes	yes	yes	yes	no	yes	yes	no	yes	yes	no	yes	yes	yes	yes	yes	no	25	0.714286	0.714286
56.25	1.5	DOF3FAR1	yes	yes	yes	yes	yes	yes	yes	yes	yes	yes	yes	yes	yes	yes	yes	yes	yes	yes	yes	yes	yes	yes	yes	yes	yes	yes	yes	yes	yes	yes	yes	yes	yes	yes	yes	35	1	1
60	1.6	DOF1FAR1	yes	no	yes	yes	yes	yes	yes	yes	yes	yes	yes	yes	yes	yes	yes	no	no	yes	yes	yes	yes	yes	no	yes	yes	yes	no	yes	yes	yes	yes	yes	no	no	yes	28	0.8	0.8
63.75	1.7	DOF1FAR4	no	no	no	yes	no	yes	yes	no	no	yes	no	no	no	no	no	no	no	yes	yes	yes	yes	no	no	yes	yes	yes	no	no	yes	yes	yes	yes	yes	yes	no	17	0.485714	0.485714
63.75	1.7	DOF2FAR3	yes	no	yes	yes	yes	yes	yes	yes	yes	yes	yes	yes	yes	yes	yes	yes	yes	yes	yes	yes	no	yes	yes	yes	yes	yes	yes	yes	yes	yes	yes	yes	yes	yes	yes	33	0.942857	0.942857
63.75	1.7	DOF3FAR3	yes	no	yes	yes	yes	yes	yes	yes	yes	yes	yes	yes	yes	yes	yes	yes	yes	yes	yes	yes	yes	no	yes	yes	yes	yes	yes	no	yes	yes	yes	yes	yes	yes	yes	32	0.914286	0.914286
67.5	1.8	DOF1FAR5	yes	no	yes	yes	no	yes	yes	yes	no	yes	no	no	yes	yes	yes	yes	yes	yes	yes	yes	yes	no	no	yes	no	yes	yes	yes	yes	yes	yes	yes	no	yes	yes	26	0.742857	0.742857
67.5	1.8	DOF3FAR4	yes	no	yes	yes	yes	yes	yes	yes	yes	yes	no	no	yes	yes	yes	no	yes	yes	yes	yes	yes	no	yes	yes	yes	yes	yes	yes	yes	yes	yes	yes	yes	no	no	28	0.8	0.8
67.5	1.8	DOF3FAR5	yes	no	yes	yes	no	yes	yes	yes	yes	yes	yes	no	yes	yes	yes	yes	yes	yes	yes	yes	yes	yes	yes	yes	yes	yes	no	yes	yes	yes	yes	yes	yes	yes	no	30	0.857143	0.857143
75	2	DOF1FAR6	yes	yes	yes	yes	yes	yes	yes	yes	yes	yes	yes	yes	yes	yes	yes	yes	yes	yes	yes	yes	yes	yes	yes	yes	yes	yes	yes	yes	yes	yes	yes	yes	yes	yes	yes	35	1	1
75	2	DOF2FAR6	yes	yes	yes	yes	yes	yes	yes	yes	yes	yes	yes	yes	yes	yes	yes	yes	no	yes	yes	yes	yes	yes	yes	yes	yes	yes	no	yes	yes	yes	yes	yes	yes	yes	yes	33	0.942857	0.942857
78.75	2.1	DOF3FAR6	yes	no	yes	no	no	yes	yes	yes	yes	yes	yes	no	no	yes	yes	yes	yes	yes	yes	yes	yes	yes	yes	yes	yes	yes	yes	yes	yes	yes	yes	yes	yes	yes	yes	30	0.857143	0.857143
86.25	2.3	DOF2FAR5	yes	yes	yes	yes	yes	yes	yes	yes	yes	yes	yes	yes	yes	yes	yes	no	yes	yes	yes	yes	yes	no	yes	yes	yes	yes	yes	yes	yes	yes	yes	yes	yes	yes	yes	33	0.942857	0.942857

## Sheet: HITRATEVSABSOLUTEDISTANCE
Absolute Distance		HitRate		Absolute Distance		HitRate		AD	Small DOF	HitRate
7.5	DOF2FAR1	0.8		43.125	DOF1CLOSE1	0.828571		11.25	DOF1FAR2	1
11.25	DOF1FAR2	1		41.25	DOF1CLOSE2	0.857143		22.5	DOF1FAR3	0.771429
15	DOF3FAR2	0.914286		48.75	DOF1CLOSE3	0.942857		41.25	DOF1CLOSE2	0.857143
22.5	DOF1FAR3	0.771429		45	DOF1CLOSE4	0.885714		43.125	DOF1CLOSE1	0.828571
30	DOF2FAR2	0.885714		52.5	DOF1CLOSE5	0.771429		45	DOF1CLOSE4	0.885714
37.5	DOF2CLOSE5	0.8		45	DOF1CLOSE6	0.885714		45	DOF1CLOSE6	0.885714
41.25	DOF1CLOSE2	0.857143		60	DOF1FAR1	0.8		48.75	DOF1CLOSE3	0.942857
41.25	DOF2CLOSE1	0.914286		11.25	DOF1FAR2	1		52.5	DOF1CLOSE5	0.771429
41.25	DOF3CLOSE1	0.914286		22.5	DOF1FAR3	0.771429		60	DOF1FAR1	0.8
41.25	DOF3CLOSE2	0.914286		63.75	DOF1FAR4	0.485714		63.75	DOF1FAR4	0.485714
41.25	DOF3CLOSE3	0.8		67.5	DOF1FAR5	0.742857		67.5	DOF1FAR5	0.742857
43.125	DOF1CLOSE1	0.828571		75	DOF1FAR6	1		75	DOF1FAR6	1
45	DOF1CLOSE4	0.885714		41.25	DOF2CLOSE1	0.914286
45	DOF1CLOSE6	0.885714		48.75	DOF2CLOSE2	0.914286		AD	Large DOF	HitRate
48.75	DOF1CLOSE3	0.942857		48.75	DOF2CLOSE3	0.742857		7.5	DOF2FAR1	0.8
48.75	DOF2CLOSE2	0.914286		56.25	DOF2CLOSE4	0.971429		30	DOF2FAR2	0.885714
48.75	DOF2CLOSE3	0.742857		37.5	DOF2CLOSE5	0.8		37.5	DOF2CLOSE5	0.8
48.75	DOF3CLOSE4	0.914286		56.25	DOF2CLOSE6	1		41.25	DOF2CLOSE1	0.914286
48.75	DOF3CLOSE6	0.885714		7.5	DOF2FAR1	0.8		48.75	DOF2CLOSE2	0.914286
52.5	DOF1CLOSE5	0.771429		30	DOF2FAR2	0.885714		48.75	DOF2CLOSE3	0.742857
52.5	DOF3CLOSE5	0.857143		63.75	DOF2FAR3	0.942857		56.25	DOF2CLOSE4	0.971429
56.25	DOF2CLOSE4	0.971429		56.25	DOF2FAR4	0.714286		56.25	DOF2CLOSE6	1
56.25	DOF2CLOSE6	1		86.25	DOF2FAR5	0.942857		56.25	DOF2FAR4	0.714286
56.25	DOF2FAR4	0.714286		75	DOF2FAR6	0.942857		63.75	DOF2FAR3	0.942857
56.25	DOF3FAR1	1		41.25	DOF3CLOSE1	0.914286		75	DOF2FAR6	0.942857
60	DOF1FAR1	0.8		41.25	DOF3CLOSE2	0.914286		86.25	DOF2FAR5	0.942857
63.75	DOF1FAR4	0.485714		41.25	DOF3CLOSE3	0.8
63.75	DOF2FAR3	0.942857		48.75	DOF3CLOSE4	0.914286		AD	Uniform Blur	HitRate
63.75	DOF3FAR3	0.914286		52.5	DOF3CLOSE5	0.857143		15	DOF3FAR2	0.914286
67.5	DOF1FAR5	0.742857		48.75	DOF3CLOSE6	0.885714		41.25	DOF3CLOSE1	0.914286
67.5	DOF3FAR4	0.8		56.25	DOF3FAR1	1		41.25	DOF3CLOSE2	0.914286
67.5	DOF3FAR5	0.857143		15	DOF3FAR2	0.914286		41.25	DOF3CLOSE3	0.8
75	DOF1FAR6	1		63.75	DOF3FAR3	0.914286		48.75	DOF3CLOSE4	0.914286
75	DOF2FAR6	0.942857		67.5	DOF3FAR4	0.8		48.75	DOF3CLOSE6	0.885714
78.75	DOF3FAR6	0.857143		67.5	DOF3FAR5	0.857143		52.5	DOF3CLOSE5	0.857143
86.25	DOF2FAR5	0.942857		78.75	DOF3FAR6	0.857143		56.25	DOF3FAR1	1
								63.75	DOF3FAR3	0.914286
								67.5	DOF3FAR4	0.8
								67.5	DOF3FAR5	0.857143
								78.75	DOF3FAR6	0.857143
