# Supplementary material for: Change detection in pictorial and solid scenes: The role of depth of field
Source: PLoS One. 2017 Nov 27;12(11):e0188432. doi: 10.1371/journal.pone.0188432 (PMC5703469; doi:10.1371/journal.pone.0188432)
Supplement: S2 File — (XLSX) [file pone.0188432.s002.xlsx]

## Sheet: Blad1
imageFile2	RT	RT	RT	RT	RT	RT	RT	RT	RT	RT	RT	RT	RT	RT	RT	RT	RT	RT	RT	RT	RT	RT	RT	RT	RT	RT	RT	RT	RT	RT	RT	RT	RT	RT	RT	what	what	what	what	what	what	what	what	what	what	what	what	what	what
1_1_1BR.JPG	4.8045	6.02868	1.49132	26.5705	4.84204	1.72662	3.14935	3.5019	5.02914	9.83653	3.93084	3.91182	2.93667	1.75384	1.30119	2.0385	3.71199	11.8112	2.25891	2.97517	1.03126	1.77781	3.65978	5.2496	1.95936	4.35652	1.4123	2.60941	2.39618	1.66143	2.1473	2.14969	1.43828	5.40056	15.1076	1515	space	1212	1818	space	1515	1818	1818	1818	1414	1212	1212	1414	1212
1_1_2BR.JPG	4.63385	4.20746	1.95401	14.0598	3.84131	12.2707	5.67261	5.39705	11.0327	2.56974	1.83624	1.94489	7.5263	7.62547	3.73076	1.81548	3.94118	4.28272	5.83644	9.81123	2.96224	8.43606	7.49512	13.4013	2.91498	7.03351	2.6335	12.0187	1.8789	7.44768	1.92424	1.81779	11.7898	3.57724	1.92307	1818	1515	1515	1212	1818	1818	1515	1515	1212	1818	1818	1212	1414	1515
1_1_3BR.JPG	5.84018	3.07917	11.5816	18.8144	1.57928	2.67214	4.90086	7.0303	1.8368	4.6878	4.24404	2.42472	3.71688	7.67117	1.7063	6.98656	1.94325	2.30009	2.33714	7.89633	2.3578	6.34317	3.0736	2.41096	1.96762	4.9098	1.84332	1.81761	3.17664	7.45642	1.90674	1.46565	4.92144	6.78253	4.44245	1414	1515	1818	1818	1212	1212	1212	1818	1212	1515	1818	1212	1212	space
1_1_4BR.JPG	1.57036	4.78893	5.2917	5.80475	4.03607	17.4276	2.77528	3.19148	2.34479	17.8397	5.10296	2.07727	4.49548	14.0296	4.75257	3.41752	9.03802	1.67661	5.91359	5.73781	4.73624	7.51722	8.97267	11.7141	3.9325	2.18569	2.7095	1.25433	3.24253	7.99206	7.52966	3.26099	9.27402	6.27005	8.15419	1515	space	1515	1212	1515	1212	1414	1414	1212	1212	1515	1818	1818	space
1_1_5BR.JPG	3.76696	4.47495	15.6141	11.4533	4.89802	1.88751	7.17829	8.00494	2.00194	2.81094	9.26661	2.85555	17.4788	2.6848	1.69885	5.4878	1.8023	2.90336	6.85592	1.95757	1.24009	11.0029	2.42088	4.63596	6.90464	6.36533	1.88662	9.31875	1.39278	2.89075	1.77295	9.33615	3.64661	2.37218	2.79964	1515	space	1515	1414	space	1818	1212	1414	1212	1212	1414	1212	1212	1212
1_1_6BR.JPG	5.29836	5.39458	1.81858	3.77231	3.5757	4.30889	6.94384	6.13357	4.47156	7.07961	11.9436	5.33573	4.18476	6.75445	2.34988	7.64492	9.07367	3.01438	2.0195	7.68172	8.20194	3.88899	3.91666	10.9004	3.86598	7.25106	8.23033	3.30156	3.81611	5.95234	4.51485	4.19065	6.87765	3.37904	14.8621	1414	space	1212	1212	1818	1212	1414	1212	1515	1515	1212	1212	1818	1515
1_2_1BR.JPG	3.23339	5.13572	4.7968	10.4775	4.16055	3.97477	1.92638	17.3374	1.88021	3.36224	12.1892	4.0577	5.72685	4.9657	1.37634	1.70516	3.28971	3.46235	2.96829	5.21174	3.10303	8.18792	2.38311	10.0297	6.58736	5.73325	6.10139	3.89614	2.72755	9.83617	1.48778	2.57771	6.89656	2.61194	1.52062	1414	space	1818	1515	1414	1515	1515	1515	1212	1818	1212	1818	1515	1414
1_2_2BR.JPG	1.94533	4.75091	2.93884	15.3384	2.50537	7.78506	8.48309	4.37034	2.33665	5.31827	7.72889	1.91931	4.72586	4.60834	1.753	6.21628	2.57457	13.4381	12.0039	10.1671	1.63141	8.9563	6.75858	2.73473	4.44909	2.12487	2.92338	2.80993	2.68512	5.52484	5.33594	6.77776	9.77472	1.74099	25.0885	1515	space	1818	1818	1414	1414	1818	1414	1515	1515	1818	1414	1212	1414
1_2_3BR.JPG	5.20388	10.9827	2.87273	6.65799	2.90619	3.77784	3.11413	3.21117	9.29622	2.16882	5.60897	4.15113	5.90682	10.8005	2.18075	4.85364	5.51554	5.96567	2.24094	2.76677	5.70173	12.5424	3.5023	12.3181	3.87128	7.88432	3.14517	3.18621	1.91078	3.6073	2.61768	2.88837	8.3895	6.84589	3.3603	1212	1818	1818	1414	1818	1818	1818	1515	1515	1818	1414	1212	1212	1515
1_2_4BR.JPG	5.0423	3.66867	15.4163	25.9278	3.06756	34.1062	3.85746	19.0379	10.9836	6.79677	14.9152	10.8102	15.5283	6.41312	3.74989	8.72006	10.1128	15.4056	6.97263	9.2851	2.08457	4.67235	7.11769	63.0521	6.95983	15.3804	6.33676	12.3546	12.4069	4.03156	10.4291	8.28928	13.8456	7.73116	12.0415	1515	space	space	space	space	space	1515	space	1212	1818	space	space	space	space
1_2_5BR.JPG	5.61662	7.17299	14.1623	5.84646	4.31673	5.93582	4.55037	19.8366	6.04332	8.53184	11.7223	9.61777	6.81395	4.72573	3.78618	5.04376	7.18248	4.85316	2.7839	8.77702	1.95484	9.81517	7.08839	4.69596	8.34578	5.96699	9.60034	1.61874	3.31812	10.04	4.24608	2.35044	15.8977	6.60225	3.72461	1515	space	space	1414	space	1212	1414	1812	1212	space	1414	space	1818	1414
1_2_6BR.JPG	4.41559	5.25926	3.71018	20.9634	5.62825	5.70153	12.7671	4.73739	11.4251	4.46931	3.11011	11.5581	8.71439	3.74709	10.9019	4.77031	23.0307	10.9114	5.15425	11.3394	3.77081	8.8017	3.73014	4.6886	11.0137	2.38292	8.54148	10.8168	3.85314	4.04274	13.0854	3.76183	3.39667	4.27517	9.6434	1515	space	1515	1818	space	1212	1212	1212	1212	1818	1515	space	1818	1414
2_1_1BR.JPG	8.86387	8.20042	3.74479	3.78511	2.46716	7.86759	2.53957	8.47251	19.5371	9.9205	2.73318	1.79222	6.37317	8.6279	1.67595	6.04829	3.4436	13.8501	5.34456	1.77787	1.53073	9.1626	2.37763	14.6623	7.93563	6.70901	3.58052	8.3787	2.4945	3.65777	3.0493	1.58428	4.85004	2.10205	5.10977	1212	space	1818	1212	1818	1818	1212	1515	space	space	1818	1414	1515	1818
2_1_2BR.JPG	3.47824	4.65698	5.83796	8.77945	5.5251	3.83857	3.27333	7.46973	8.7651	1.92291	4.87799	3.10206	6.83868	11.3535	1.64817	5.77774	6.56965	3.27578	5.30096	8.83731	7.28536	12.2801	2.62878	8.837	4.20714	3.36302	8.59177	7.65992	2.28236	3.09191	2.05387	1.8361	6.98546	3.18609	1.44257	1212	space	1414	1414	space	1414	1212	1818	1818	1212	1818	1414	1212	1818
2_1_3BR.JPG	5.54915	7.29179	15.2466	5.72025	3.50397	2.88413	10.5171	5.50274	5.00403	21.462	2.18807	3.72206	3.77714	4.23545	5.26716	4.85848	6.46794	2.07945	3.66233	3.38951	13.736	7.24846	5.39044	1.60045	9.88175	7.21458	7.33626	4.91715	8.89819	3.00436	5.36319	7.92112	8.0851	3.62783	10.2289	1515	1415	1818	1818	1818	1414	1212	1414	1515	1414	1212	1212	1515	1515
2_1_4BR.JPG	4.68542	3.71875	7.39628	5.25953	5.15446	2.75501	6.17438	3.46675	5.85653	5.23729	8.83676	15.6245	2.88308	1.86526	3.6625	6.06442	2.36512	1.75599	9.06861	10.424	2.01724	11.0109	2.90848	3.66305	4.59549	12.8363	4.82103	1.87403	2.5879	7.60339	8.00293	1.54734	5.85815	8.06428	3.96701	1515	1815	1414	1212	space	1818	1515	1515	1212	1818	1212	space	1515	1515
2_1_5BR.JPG	4.9257	2.44032	1.42531	3.39855	3.62691	4.45054	7.36139	4.41072	1.94013	3.7804	4.07138	1.3739	2.68049	2.2951	2.65641	2.54566	2.49419	2.63164	1.59634	4.73463	1.6976	2.2622	2.52012	5.64689	1.92762	4.80699	1.85776	2.2656	1.71504	2.52473	3.96745	1.54074	6.88858	3.57133	2.95575	1212	1212	1212	1515	1414	1414	1818	1515	1515	1818	1818	1818	1515	1515
2_1_6BR.JPG	3.61485	6.68297	12.8854	3.21066	1.93224	4.74886	5.00396	18.0124	4.16769	2.96975	11.6204	1.94454	4.84427	3.24779	2.65108	8.77811	1.79061	16.3046	7.54036	10.8775	2.21654	3.84826	1.85397	8.61952	8.94354	1.94935	2.44979	6.79931	2.29054	6.10012	6.39416	2.77299	11.3925	1.42727	5.70925	1818	space	1818	1515	1414	1414	1212	space	1515	1414	1212	1414	1212	space
2_2_1BR.JPG	3.83672	5.88126	6.33632	6.6144	2.53348	5.95503	5.44085	6.26856	5.17293	3.59376	1.61673	2.57275	6.42374	2.81967	1.61813	6.06485	6.99367	4.2735	3.58491	3.95529	1.53436	2.841	2.37635	10.3372	14.4223	8.1891	3.53516	4.78814	1.63338	2.17413	1.64557	1.82122	7.8098	7.77676	5.00269	1414	space	1212	1515	1818	1414	1515	1212	1818	1414	1212	1414	1515	1515
2_2_2BR.JPG	3.29305	6.14501	9.89944	2.59427	5.44156	2.15011	2.26769	14.5225	2.88188	8.97331	5.2902	1.94947	2.52468	1.79063	2.64392	5.18923	6.71546	13.6396	2.59608	2.79221	1.36913	3.47043	3.57886	4.77565	4.91118	4.91365	2.55875	4.73371	1.89035	4.98665	6.63903	2.10763	5.41775	2.12433	6.75139	1212	space	1818	1515	1414	1212	1414	space	1515	1818	1818	1818	1818	1414
2_2_3BR.JPG	1.8856	5.21347	3.35033	3.85744	1.56193	3.38598	2.61651	5.6962	3.92989	6.74958	17.7898	1.7665	3.91496	11.2672	1.63921	7.31002	2.27758	1.43744	4.65779	1.78994	2.27446	7.91695	5.58337	6.81761	4.04359	2.53511	3.53169	12.7564	8.79708	3.27807	2.44785	3.60917	11.7594	4.04406	6.39526	1414	1818	1515	1414	1212	1212	1212	1818	1818	1212	1515	1818	1818	space
2_2_4BR.JPG	4.31267	6.08263	2.95173	2.70901	18.5026	7.93831	7.68452	14.1122	12.3527	2.5428	9.67992	1.7432	5.87355	1.60356	10.6993	7.06654	6.64476	2.35685	5.99598	2.34733	4.25003	10.2914	1.50288	9.30605	3.70826	2.29323	3.65689	2.72966	2.47283	8.37199	2.60592	5.61913	5.46839	2.85858	3.97614	1418	space	1818	1515	1414	1212	1212	space	1515	1515	1212	1515	1515	1818
2_2_5BR.JPG	1.96898	2.92368	4.83977	4.8524	1.17864	2.71585	8.96703	7.81569	3.42799	1.66068	16.6411	4.90038	13.5904	1.91183	4.45549	1.57887	17.7833	2.85173	6.20394	4.923	1.26302	2.89231	2.66789	8.87958	5.37087	3.1824	5.50271	3.80062	1.65045	3.3096	6.55131	1.5681	12.8507	2.43078	8.25263	1818	1818	1818	1818	1818	1515	1414	1515	1818	1212	1414	1818	1515	1818
2_2_6BR.JPG	12.3821	10.5205	13.7632	11.4833	5.11859	9.86804	22.0771	7.6974	19.0826	3.88618	10.0604	10.289	13.8528	13.6799	10.7928	7.1009	15.9468	8.86593	8.56342	6.96976	8.8979	12.7868	3.5199	8.80599	8.85495	14.4938	6.64435	6.63165	7.77229	2.47687	7.29099	7.01689	8.88505	6.62959	6.93853	1414	space	space	1515	space	1818	1212	1818	1414	1414	space	space	1414	1212
3_1_1BR.JPG	14.8093	5.51312	9.78611	3.74577	3.44746	6.92403	5.80813	6.87664	4.14052	5.78385	12.4226	2.77917	4.70832	6.49001	1.53445	5.79817	3.1238	4.8175	3.40979	4.99224	2.98655	9.69138	5.48548	12.7819	3.00376	13.4411	4.73833	9.22107	2.63796	11.1266	1.50363	4.00589	14.8723	1.99366	4.08146	space	space	1818	1414	1212	1414	1818	1518	1818	1515	1212	1818	1818	1515
3_1_2BR.JPG	4.93741	5.25953	1.75096	6.8572	1.93754	3.85334	6.92033	10.6057	8.87588	3.73312	4.49193	6.93251	14.7448	1.65631	1.73034	2.58063	5.4837	3.45892	1.87815	2.25849	1.47337	7.92451	7.47682	12.2625	20.4594	3.00556	9.17157	1.81785	2.26736	10.247	1.93993	3.20548	13.2755	2.07081	1.90674	1414	space	1515	1212	1414	1414	1515	1818	1515	1212	1212	1414	1515	1212
3_1_3BR.JPG	4.11377	4.08847	1.33739	9.34411	1.57354	6.84308	4.17289	5.387	6.5042	6.72417	2.96035	4.46613	5.59103	3.90763	1.13452	7.74807	2.30828	2.3623	2.91227	2.71352	2.77351	2.01643	2.5929	5.42722	4.41977	8.40349	1.87032	1.76878	2.29399	1.79554	1.37016	1.24015	3.81319	7.17901	9.24223	1818	1515	1415	1212	1212	1414	1818	1515	1515	1515	1515	1414	1818	space
3_1_4BR.JPG	10.188	4.80231	1.70847	2.33654	6.37357	3.71469	2.78788	5.01467	4.90513	3.44401	8.25483	15.0946	4.3691	2.72872	1.52886	7.57388	3.86517	10.274	1.92817	1.60155	2.39263	4.64578	5.50321	17.6391	2.59666	2.46622	2.59842	3.57128	2.35442	5.80502	1.34559	2.36263	11.0206	2.79992	2.02492	1212	space	1515	1212	1515	1515	1515	1515	1218	1515	space	1414	1212	1818
3_1_5BR.JPG	4.41782	3.93556	3.76878	9.81866	7.43489	2.35756	7.04869	6.4542	2.93675	2.89125	4.69547	3.77423	4.31434	1.88325	10.0193	3.39274	6.07508	5.86602	1.66307	3.36462	5.04705	2.79709	5.22945	10.3015	2.01254	5.13137	9.28225	3.3095	3.76711	4.29919	3.12793	1.71902	2.38785	7.69157	3.83843	1515	1818	1818	1212	space	1515	1212	1212	1212	1212	1515	1212	1212	1212
3_1_6BR.JPG	3.63293	4.73443	7.84064	3.17579	7.107	4.38225	3.017	12.6667	7.13819	1.68078	3.92996	2.84801	3.76725	12.76	1.88744	2.11168	2.02943	2.45769	3.84594	1.73327	7.43244	16.0108	1.28485	1.51246	2.83611	6.40209	2.62141	4.62256	1.83615	5.0026	1.95399	6.27324	2.39466	3.16317	2.24347	1212	space	1515	1515	space	1515	1818	1818	1212	1212	1818	1212	1414	1515
3_2_1BR.JPG	6.09155	5.63158	12.7177	11.8093	2.37534	28.8596	19.7931	13.3371	4.76733	3.99377	18.8542	10.3136	6.12067	9.56963	12.4285	6.0111	2.17275	3.4052	2.96666	3.14618	4.3134	9.96975	4.30025	5.97917	7.16812	1.88763	7.3672	13.3999	2.75775	2.13407	4.477	1.43084	4.77002	7.00265	4.00772	1212	space	1212	1212	1818	1215	1414	1515	1212	1212	space	space	1515	1818
3_2_2BR.JPG	3.14516	2.46907	3.75717	2.60866	3.3047	8.84116	11.9034	4.19377	16.2888	3.91155	2.85732	2.46207	3.58142	4.37929	1.53045	7.02031	19.9529	4.37055	3.43943	4.23181	1.3012	7.84898	2.61268	11.6446	4.8422	7.08571	1.64467	3.70012	1.66545	2.28881	8.29908	4.78388	1.8967	4.73926	3.67129	1818	1818	1818	1212	space	1515	1818	1212	space	1414	1515	1212	1414	1818
3_2_3BR.JPG	3.02014	5.98453	7.94278	6.84435	5.48403	11.7576	3.84825	6.754	8.83742	3.40314	11.8813	8.11239	6.58981	4.84905	9.46766	4.91359	4.9579	16.0025	2.98255	2.75822	5.29034	11.1712	6.67282	10.5529	10.1039	3.18003	8.80334	13.4449	4.80462	6.0439	1.55952	4.70265	23.0616	3.27713	7.13135	1814	space	1515	1212	space	1212	1515	1415	1418	1514	1514	space	1415	1414
3_2_4BR.JPG	3.92427	6.18338	2.34625	8.34328	4.42308	3.88202	8.50744	14.0098	14.0896	6.07657	4.89853	2.95729	7.4719	6.63257	1.73458	4.88589	9.18456	8.32202	4.40554	10.2856	7.2826	7.97517	4.27736	6.28405	9.03681	7.94518	6.75534	3.74073	5.79949	8.89373	4.54861	1.54665	10.8726	7.58649	2.95718	1515	space	1818	1515	space	1818	1414	space	1818	1818	1818	1414	1212	1212
3_2_5BR.JPG	2.28592	7.35031	7.30192	6.9637	7.24263	35.7985	2.79064	11.5144	11.9294	21.2523	4.52179	1.92435	3.39315	4.65922	2.50282	2.54889	19.9516	2.06481	7.00503	1.98717	2.75112	6.74192	1.52523	9.92682	2.9623	3.14803	4.80373	1.80971	2.47841	4.92026	3.51024	7.96142	9.46764	6.19236	58.6067	1414	space	1818	1212	space	1818	1818	1818	1414	1812	1212	1515	1212	1212
3_2_6BR.JPG	5.95004	2.9599	3.04972	1.79905	2.0838	1.7997	6.39021	11.0934	11.6182	7.89841	9.68312	4.42316	5.63797	2.51949	5.89785	6.4774	19.4878	2.37101	2.4096	10.267	14.8669	2.05185	3.18046	1.59893	8.90522	7.8217	4.56208	9.83845	1.56901	6.78328	7.1669	4.56605	4.12639	4.31512	26.3418	1818	1515	1414	1818	1212	1414	1818	1818	1515	1818	1414	1818	1515	1414
4_1_1BR.JPG	11.2532	4.00758	15.1786	22.9764	6.57691	34.356	18.713	17.7193	18.5206	31.9378	18.0503	30.6484	20.8991	11.2208	15.3015	4.57036	33.8114	18.5109	11.5804	12.933	12.8712	10.5585	7.02273	5.97637	15.2125	17.4358	4.34311	8.14085	7.81577	14.4047	10.5889	7.11365	19.1333	7.77398	16.0099	space	space	space	space	space	space	space	space	space	space	space	space	space	space
4_1_2BR.JPG	15.1916	5.19566	19.1512	22.4141	7.16479	26.9374	30.5296	13.6529	25.3437	19.4166	14.0682	27.1262	19.3452	8.66012	17.5998	6.00191	20.8716	12.7027	10.1282	10.495	12.8647	12.4076	8.05725	20.4791	21.0039	7.5026	8.40208	9.85013	10.7769	7.75735	11.9912	9.40432	31.9598	8.04526	22.5392	space	space	space	space	space	space	space	space	space	space	space	space	space	space
4_1_3BR.JPG	18.386	8.76318	14.6663	22.7135	6.31524	28.6681	19.7567	14.3566	19.8193	12.1043	14.6786	13.8727	29.4261	17.7153	17.4599	5.27725	30.4745	18.5975	6.66507	11.2605	14.3076	11.4671	4.97952	18.5025	19.5039	11.4808	6.08011	7.58428	9.75527	8.83728	8.20333	6.98891	17.6129	8.69067	19.0769	space	space	space	space	space	space	space	space	space	space	space	space	space	space
4_1_4BR.JPG	11.5036	5.10253	15.7908	23.922	5.57299	41.5614	21.1007	16.7444	14.0306	19.845	14.4748	13.1737	21.8714	14.8382	15.7886	5.1165	36.5275	17.3671	7.47647	10.7973	10.9914	8.29195	7.04834	13.7895	17.0794	12.1394	9.75711	10.1801	11.4658	8.84195	8.48663	6.18701	25.5919	9.93661	26.4602	space	space	space	space	space	space	space	space	space	space	space	space	space	space
4_1_5BR.JPG	28.8087	8.89919	14.3144	23.1696	6.11738	23.8357	25.9257	18.1956	20.8364	13.2429	21.9394	12.3794	24.1217	12.8847	17.7786	4.96132	30.4456	2.08533	10.9448	15.3126	12.7587	9.29748	7.1647	21.215	21.8627	16.336	8.2931	13.8373	10.1611	13.8707	10.4419	7.1557	27.9451	6.95158	24.183	space	space	space	space	space	space	space	space	space	space	space	space	space	space
4_1_6BR.JPG	12.8482	8.49535	19.4843	20.4509	8.19914	19.3885	22.9922	12.9582	21.5962	12.3463	16.548	12.5623	29.8531	7.40375	18.5166	7.17573	32.6317	16.9129	7.4463	9.34169	8.86007	10.6074	6.1303	19.4331	16.7596	7.63035	5.57459	11.8777	11.6219	16.2671	15.4107	4.22702	31.263	6.96465	36.2745	space	space	space	space	space	space	space	space	space	space	space	space	space	space
[truncated: 91 more columns]

## Sheet: Blad2
ID3D	3DDOF1_F3.5 CLOSE	3DDOF1_F3.5 FAR	3DDOF2_F16 CLOSE	3DDOF2_F16 FAR	3DDOF3_UN CLOSE	3DDOF3_UB FAR
1	1	1	1	1	0.833333	1
2	0.333333	0.166667	0.5	0.333333	0.333333	0.333333
3	1	0.666667	1	0.833333	1	1
4	1	0.833333	1	1	1	1
6	0.666667	0.5	0.666667	0.833333	0.666667	0.333333
7	1	0.833333	1	1	1	1
8	1	1	1	1	1	1
9	1	0.833333	0.833333	0.666667	1	0.833333
10	1	1	0.833333	1	1	0.833333
11	1	0.833333	0.833333	1	1	1
12	1	0.833333	1	0.833333	0.833333	0.833333
13	1	0.5	0.833333	0.833333	1	0.666667
14	1	0.833333	1	1	1	1
15	0.666667	0.833333	0.833333	0.833333	0.833333	1
16	1	1	1	1	1	0.833333
17	0.666667	0.666667	0.333333	0.5	0.5	0.5
18	1	0.833333	1	1	1	1
19	0.833333	0.666667	0.666667	1	1	0.833333
20	0.833333	0.833333	1	0.833333	1	1
21	0.833333	0.833333	0.833333	1	1	0.833333
22	1	1	0.666667	1	1	1
23	0.5	0.5	0.333333	0.5	0.5	0.333333
24	0.666667	0.5	1	0.833333	0.5	0.833333
25	0.833333	0.833333	0.833333	1	0.833333	0.833333
26	1	1	1	1	0.833333	1
27	1	1	1	0.833333	0.666667	1
28	0.833333	0.666667	0.666667	0.833333	0.666667	0.666667
29	0.666667	1	0.833333	1	0.833333	0.666667
30	1	0.833333	1	1	1	1
31	0.833333	1	0.833333	1	0.833333	1
32	1	0.833333	1	1	1	1
33	1	0.666667	1	1	0.833333	0.833333
34	1	1	1	1	1	0.833333
35	0.666667	0.833333	0.833333	0.666667	0.833333	0.5
36	1	0.833333	1	1	1	0.833333

## Sheet: STEREO HitrateVSabsolutedepth
Absolute Distance	Distance		imageFile2	yesno	yesno	yesno	yesno	yesno	yesno	yesno	yesno	yesno	yesno	yesno	yesno	yesno	yesno	yesno	yesno	yesno	yesno	yesno	yesno	yesno	yesno	yesno	yesno	yesno	yesno	yesno	yesno	yesno	yesno	yesno	yesno	yesno	yesno	yesno	HitRate
43.125	1.15	DOF1CLOSE1	1_1_1BR.JPG	yes	no	yes	yes	no	yes	yes	yes	yes	yes	yes	yes	yes	yes	yes	yes	yes	no	yes	yes	yes	yes	yes	yes	yes	yes	yes	yes	yes	yes	yes	yes	yes	no	yes	0.885714
41.25	1.1	DOF1CLOSE2	1_1_2BR.JPG	yes	yes	yes	yes	yes	yes	yes	yes	yes	yes	yes	yes	yes	yes	yes	yes	yes	yes	yes	yes	yes	no	no	yes	yes	yes	yes	no	yes	yes	yes	yes	yes	yes	yes	0.914286
48.75	1.3	DOF1CLOSE3	1_1_3BR.JPG	yes	yes	yes	yes	yes	yes	yes	yes	yes	yes	yes	yes	yes	no	yes	no	yes	yes	yes	no	yes	yes	yes	yes	yes	yes	yes	yes	yes	no	yes	yes	yes	no	yes	0.857143
45	1.2	DOF1CLOSE4	1_1_4BR.JPG	yes	no	yes	yes	yes	yes	yes	yes	yes	yes	yes	yes	yes	no	yes	yes	yes	yes	yes	yes	yes	no	no	yes	yes	yes	yes	no	yes	yes	yes	yes	yes	yes	yes	0.857143
52.5	1.4	DOF1CLOSE5	1_1_5BR.JPG	yes	no	yes	yes	no	yes	yes	yes	yes	yes	yes	yes	yes	yes	yes	no	yes	yes	no	yes	yes	no	yes	yes	yes	yes	yes	yes	yes	yes	yes	yes	yes	yes	yes	0.857143
45	1.2	DOF1CLOSE6	1_1_6BR.JPG	yes	no	yes	yes	yes	yes	yes	yes	yes	yes	yes	yes	yes	yes	yes	yes	yes	yes	yes	yes	yes	yes	yes	no	yes	yes	no	yes	yes	yes	yes	yes	yes	yes	yes	0.914286
60	1.6	DOF1FAR1	1_2_1BR.JPG	yes	no	yes	yes	yes	yes	yes	yes	yes	yes	yes	yes	yes	yes	yes	yes	yes	yes	yes	yes	yes	no	yes	yes	yes	yes	yes	yes	yes	yes	yes	yes	yes	yes	yes	0.942857
11.25	0.3	DOF1FAR2	1_2_2BR.JPG	yes	no	yes	yes	yes	yes	yes	yes	yes	yes	yes	yes	yes	yes	yes	yes	yes	no	no	yes	yes	yes	no	yes	yes	yes	yes	yes	yes	yes	yes	no	yes	yes	no	0.828571
22.5	0.6	DOF1FAR3	1_2_3BR.JPG	yes	yes	yes	yes	yes	yes	yes	yes	yes	yes	yes	yes	yes	yes	yes	yes	yes	yes	yes	yes	yes	no	yes	yes	yes	yes	yes	yes	yes	yes	yes	yes	yes	yes	yes	0.971429
63.75	1.7	DOF1FAR4	1_2_4BR.JPG	yes	no	no	no	no	no	yes	no	yes	yes	no	no	no	no	yes	no	yes	no	yes	yes	yes	yes	no	no	yes	yes	yes	yes	no	yes	no	no	yes	no	yes	0.485714
67.5	1.8	DOF1FAR5	1_2_5BR.JPG	yes	no	no	yes	no	yes	yes	yes	yes	no	yes	no	yes	yes	yes	no	yes	yes	yes	yes	yes	no	no	yes	yes	yes	no	yes	yes	yes	yes	yes	yes	yes	yes	0.742857
75	2	DOF1FAR6	1_2_6BR.JPG	yes	no	yes	yes	no	yes	yes	yes	yes	yes	yes	no	yes	yes	yes	yes	no	yes	yes	no	yes	yes	yes	yes	yes	yes	no	yes	yes	yes	yes	yes	yes	yes	yes	0.828571
41.25	1.1	DOF2CLOSE1	2_1_1BR.JPG	yes	no	yes	yes	yes	yes	yes	yes	no	no	yes	yes	yes	yes	yes	no	yes	no	yes	yes	yes	no	yes	no	yes	yes	yes	no	yes	yes	yes	yes	yes	yes	yes	0.771429
48.75	1.3	DOF2CLOSE2	2_1_2BR.JPG	yes	no	yes	yes	no	yes	yes	yes	yes	yes	yes	yes	yes	yes	yes	no	yes	yes	yes	yes	yes	no	yes	yes	yes	yes	no	yes	yes	yes	yes	yes	yes	yes	yes	0.857143
48.75	1.3	DOF2CLOSE3	2_1_3BR.JPG	yes	yes	yes	yes	yes	yes	yes	yes	yes	yes	yes	yes	yes	yes	yes	no	yes	yes	yes	yes	no	no	yes	yes	yes	yes	no	yes	yes	yes	yes	yes	yes	yes	yes	0.885714
56.25	1.5	DOF2CLOSE4	2_1_4BR.JPG	yes	yes	yes	yes	no	yes	yes	yes	yes	yes	yes	no	yes	yes	yes	no	yes	yes	yes	no	yes	no	yes	yes	yes	yes	yes	yes	yes	no	yes	yes	yes	no	yes	0.8
37.5	1	DOF2CLOSE5	2_1_5BR.JPG	yes	yes	yes	yes	yes	yes	yes	yes	yes	yes	yes	yes	yes	yes	yes	yes	yes	yes	yes	yes	yes	yes	yes	yes	yes	yes	yes	yes	yes	yes	yes	yes	yes	yes	yes	1
56.25	1.5	DOF2CLOSE6	2_1_6BR.JPG	yes	no	yes	yes	yes	yes	yes	no	yes	yes	yes	yes	yes	no	yes	yes	yes	no	yes	yes	no	yes	yes	yes	yes	yes	yes	yes	yes	yes	yes	yes	yes	yes	yes	0.857143
7.5	0.2	DOF2FAR1	2_2_1BR.JPG	yes	no	yes	yes	yes	yes	yes	yes	yes	yes	yes	yes	yes	yes	yes	no	yes	yes	yes	yes	yes	yes	yes	yes	yes	yes	yes	yes	yes	yes	yes	yes	yes	no	yes	0.914286
30	0.8	DOF2FAR2	2_2_2BR.JPG	yes	no	yes	yes	yes	yes	yes	no	yes	yes	yes	yes	yes	yes	yes	yes	yes	yes	yes	yes	yes	yes	yes	yes	yes	yes	yes	yes	yes	yes	yes	yes	yes	yes	yes	0.942857
63.75	1.7	DOF2FAR3	2_2_3BR.JPG	yes	yes	yes	yes	yes	yes	yes	yes	yes	yes	yes	yes	yes	no	yes	yes	yes	yes	yes	yes	yes	no	no	yes	yes	yes	yes	yes	yes	yes	yes	yes	yes	yes	yes	0.914286
56.25	1.5	DOF2FAR4	2_2_4BR.JPG	yes	no	yes	yes	yes	yes	yes	no	yes	yes	yes	yes	yes	yes	yes	no	yes	yes	yes	yes	yes	no	yes	yes	yes	yes	yes	yes	yes	yes	yes	yes	yes	yes	yes	0.885714
86.25	2.3	DOF2FAR5	2_2_5BR.JPG	yes	yes	yes	yes	yes	yes	yes	yes	yes	yes	yes	yes	yes	yes	yes	yes	yes	yes	yes	yes	yes	yes	yes	yes	yes	yes	yes	yes	yes	yes	yes	yes	yes	yes	yes	1
75	2	DOF2FAR6	2_2_6BR.JPG	yes	no	no	yes	no	yes	yes	yes	yes	yes	no	no	yes	yes	yes	no	yes	yes	no	yes	yes	no	yes	yes	yes	no	no	yes	yes	yes	yes	yes	yes	no	yes	0.685714
41.25	1.1	DOF3CLOSE1	3_1_1BR.JPG	no	no	yes	yes	yes	yes	yes	yes	yes	yes	yes	yes	yes	yes	yes	no	yes	yes	yes	yes	yes	no	no	yes	yes	no	yes	no	yes	yes	yes	yes	yes	yes	yes	0.8
41.25	1.1	DOF3CLOSE2	3_1_2BR.JPG	yes	no	yes	yes	yes	yes	yes	yes	yes	yes	yes	yes	yes	yes	yes	yes	yes	yes	yes	yes	yes	no	no	yes	no	yes	no	yes	yes	no	yes	yes	yes	yes	yes	0.828571
41.25	1.1	DOF3CLOSE3	3_1_3BR.JPG	yes	yes	yes	yes	yes	yes	yes	yes	yes	yes	yes	yes	yes	no	yes	no	yes	yes	yes	yes	yes	yes	yes	yes	yes	no	yes	yes	yes	yes	yes	yes	yes	yes	yes	0.914286
48.75	1.3	DOF3CLOSE4	3_1_4BR.JPG	yes	no	yes	yes	yes	yes	yes	yes	yes	yes	no	yes	yes	yes	yes	no	yes	yes	yes	yes	yes	yes	no	yes	yes	yes	yes	yes	yes	yes	yes	yes	yes	yes	yes	0.885714
52.5	1.4	DOF3CLOSE5	3_1_5BR.JPG	yes	yes	yes	yes	no	yes	yes	yes	yes	yes	yes	yes	yes	yes	yes	yes	yes	yes	yes	yes	yes	yes	yes	no	yes	yes	no	yes	yes	yes	yes	yes	yes	no	yes	0.885714
48.75	1.3	DOF3CLOSE6	3_1_6BR.JPG	yes	no	yes	yes	no	yes	yes	yes	yes	yes	yes	yes	yes	yes	yes	yes	yes	yes	yes	yes	yes	no	yes	yes	yes	yes	yes	yes	yes	yes	yes	no	yes	yes	yes	0.885714
56.25	1.5	DOF3FAR1	3_2_1BR.JPG	yes	no	yes	yes	yes	yes	yes	yes	yes	yes	no	no	yes	yes	yes	no	yes	yes	yes	yes	yes	no	yes	yes	yes	yes	no	no	yes	yes	yes	yes	yes	no	yes	0.771429
15	0.4	DOF3FAR2	3_2_2BR.JPG	yes	yes	yes	yes	no	yes	yes	yes	no	yes	yes	yes	yes	yes	yes	no	yes	yes	yes	yes	yes	yes	yes	no	yes	yes	yes	yes	yes	yes	yes	yes	yes	yes	yes	0.885714
63.75	1.7	DOF3FAR3	3_2_3BR.JPG	yes	no	yes	yes	no	yes	yes	yes	yes	yes	yes	no	yes	yes	no	yes	yes	no	yes	yes	yes	no	no	yes	yes	yes	yes	no	yes	yes	yes	yes	no	yes	yes	0.742857
67.5	1.8	DOF3FAR4	3_2_4BR.JPG	yes	no	yes	yes	no	yes	yes	no	yes	yes	yes	yes	yes	yes	yes	yes	yes	yes	yes	yes	yes	no	yes	yes	yes	yes	no	yes	yes	yes	yes	yes	yes	no	yes	0.828571
67.5	1.8	DOF3FAR5	3_2_5BR.JPG	yes	no	yes	yes	no	yes	yes	yes	yes	yes	yes	yes	yes	yes	yes	yes	yes	yes	yes	yes	yes	no	yes	yes	yes	yes	yes	yes	yes	yes	yes	no	yes	no	no	0.828571
78.75	2.1	DOF3FAR6	3_2_6BR.JPG	yes	yes	yes	yes	yes	yes	yes	yes	yes	yes	yes	yes	yes	yes	yes	no	yes	yes	yes	no	yes	yes	yes	yes	yes	yes	yes	yes	yes	yes	yes	yes	yes	yes	yes	0.942857

## Sheet: Sheet1
Absolute Distance	Distance	Label	HitRate
7.5	0.2	DOF2FAR1	0.914286
11.25	0.3	DOF1FAR2	0.828571
15	0.4	DOF3FAR2	0.885714
22.5	0.6	DOF1FAR3	0.971429
30	0.8	DOF2FAR2	0.942857
37.5	1	DOF2CLOSE5	1
41.25	1.1	DOF1CLOSE2	0.914286
41.25	1.1	DOF2CLOSE1	0.771429
41.25	1.1	DOF3CLOSE1	0.8
41.25	1.1	DOF3CLOSE2	0.828571
41.25	1.1	DOF3CLOSE3	0.914286
43.125	1.15	DOF1CLOSE1	0.885714
45	1.2	DOF1CLOSE4	0.857143
45	1.2	DOF1CLOSE6	0.914286
48.75	1.3	DOF1CLOSE3	0.857143
48.75	1.3	DOF2CLOSE2	0.857143
48.75	1.3	DOF2CLOSE3	0.885714
48.75	1.3	DOF3CLOSE4	0.885714
48.75	1.3	DOF3CLOSE6	0.885714
52.5	1.4	DOF1CLOSE5	0.857143
52.5	1.4	DOF3CLOSE5	0.885714		Absolute Distance	Distance	Small DOF	HitRate		Absolute Distance	Distance	Large DOF	HitRate		Absolute Distance	Distance	Uniform blur	HitRate
56.25	1.5	DOF2CLOSE4	0.8		11.25	0.3	DOF1FAR2	0.828571		7.5	0.2	DOF2FAR1	0.914286		15	0.4	DOF3FAR2	0.885714
56.25	1.5	DOF2CLOSE6	0.857143		22.5	0.6	DOF1FAR3	0.971429		30	0.8	DOF2FAR2	0.942857		41.25	1.1	DOF3CLOSE1	0.8
56.25	1.5	DOF2FAR4	0.885714		41.25	1.1	DOF1CLOSE2	0.914286		37.5	1	DOF2CLOSE5	1		41.25	1.1	DOF3CLOSE2	0.828571
56.25	1.5	DOF3FAR1	0.771429		43.125	1.15	DOF1CLOSE1	0.885714		41.25	1.1	DOF2CLOSE1	0.771429		41.25	1.1	DOF3CLOSE3	0.914286
60	1.6	DOF1FAR1	0.942857		45	1.2	DOF1CLOSE4	0.857143		48.75	1.3	DOF2CLOSE2	0.857143		48.75	1.3	DOF3CLOSE4	0.885714
63.75	1.7	DOF1FAR4	0.485714		45	1.2	DOF1CLOSE6	0.914286		48.75	1.3	DOF2CLOSE3	0.885714		48.75	1.3	DOF3CLOSE6	0.885714
63.75	1.7	DOF2FAR3	0.914286		48.75	1.3	DOF1CLOSE3	0.857143		56.25	1.5	DOF2CLOSE4	0.8		52.5	1.4	DOF3CLOSE5	0.885714
63.75	1.7	DOF3FAR3	0.742857		52.5	1.4	DOF1CLOSE5	0.857143		56.25	1.5	DOF2CLOSE6	0.857143		56.25	1.5	DOF3FAR1	0.771429
67.5	1.8	DOF1FAR5	0.742857		60	1.6	DOF1FAR1	0.942857		56.25	1.5	DOF2FAR4	0.885714		63.75	1.7	DOF3FAR3	0.742857
67.5	1.8	DOF3FAR4	0.828571		63.75	1.7	DOF1FAR4	0.485714		63.75	1.7	DOF2FAR3	0.914286		67.5	1.8	DOF3FAR4	0.828571
67.5	1.8	DOF3FAR5	0.828571		67.5	1.8	DOF1FAR5	0.742857		75	2	DOF2FAR6	0.685714		67.5	1.8	DOF3FAR5	0.828571
75	2	DOF1FAR6	0.828571		75	2	DOF1FAR6	0.828571		86.25	2.3	DOF2FAR5	1		78.75	2.1	DOF3FAR6	0.942857
75	2	DOF2FAR6	0.685714
78.75	2.1	DOF3FAR6	0.942857
86.25	2.3	DOF2FAR5	1

## Sheet: Sheet2
Absolute Distance	Distance	Label	HitRate		Absolute Distance	HitRate
7.5	0.2	DOF2FAR1	0.914286		7.5	0.914286
11.25	0.3	DOF1FAR2	0.828571		11.25	0.828571
15	0.4	DOF3FAR2	0.885714		15	0.885714
22.5	0.6	DOF1FAR3	0.971429		22.5	0.971429
30	0.8	DOF2FAR2	0.942857		30	0.942857
37.5	1	DOF2CLOSE5	1		37.5	1
41.25	1.1	DOF1CLOSE2	0.914286		41.25	0.914286
41.25	1.1	DOF2CLOSE1	0.771429		41.25	0.771429
41.25	1.1	DOF3CLOSE1	0.8		41.25	0.8
41.25	1.1	DOF3CLOSE2	0.828571		41.25	0.828571
41.25	1.1	DOF3CLOSE3	0.914286		41.25	0.914286
43.125	1.15	DOF1CLOSE1	0.885714		43.125	0.885714
45	1.2	DOF1CLOSE4	0.857143		45	0.857143
45	1.2	DOF1CLOSE6	0.914286		45	0.914286
48.75	1.3	DOF1CLOSE3	0.857143		48.75	0.857143
48.75	1.3	DOF2CLOSE2	0.857143		48.75	0.857143
48.75	1.3	DOF2CLOSE3	0.885714		48.75	0.885714
48.75	1.3	DOF3CLOSE4	0.885714		48.75	0.885714
48.75	1.3	DOF3CLOSE6	0.885714		48.75	0.885714
52.5	1.4	DOF1CLOSE5	0.857143		52.5	0.857143
52.5	1.4	DOF3CLOSE5	0.885714		52.5	0.885714
56.25	1.5	DOF2CLOSE4	0.8		56.25	0.8
56.25	1.5	DOF2CLOSE6	0.857143		56.25	0.857143
56.25	1.5	DOF2FAR4	0.885714		56.25	0.885714
56.25	1.5	DOF3FAR1	0.771429		56.25	0.771429
60	1.6	DOF1FAR1	0.942857		60	0.942857
63.75	1.7	DOF1FAR4	0.485714		63.75	0.485714
63.75	1.7	DOF2FAR3	0.914286		63.75	0.914286
63.75	1.7	DOF3FAR3	0.742857		63.75	0.742857
67.5	1.8	DOF1FAR5	0.742857		67.5	0.742857
67.5	1.8	DOF3FAR4	0.828571		67.5	0.828571
67.5	1.8	DOF3FAR5	0.828571		67.5	0.828571
75	2	DOF1FAR6	0.828571		75	0.828571
75	2	DOF2FAR6	0.685714		75	0.685714
78.75	2.1	DOF3FAR6	0.942857		78.75	0.942857
86.25	2.3	DOF2FAR5	1		86.25	1

## Sheet: What&Where
imageFile2	RT	RT	RT	RT	RT	RT	RT	RT	RT	RT	RT	RT	RT	RT	RT	RT	RT	RT	RT	RT	RT	RT	RT	RT	RT	RT	RT	RT	RT	RT	RT	RT	RT	RT	RT	what	what	what	what	what	what	what	what	what	what	what	what	what	what
1_1_1BR.JPG	4.8045	6.02868	1.49132	26.5705	4.84204	1.72662	3.14935	3.5019	5.02914	9.83653	3.93084	3.91182	2.93667	1.75384	1.30119	2.0385	3.71199	11.8112	2.25891	2.97517	1.03126	1.77781	3.65978	5.2496	1.95936	4.35652	1.4123	2.60941	2.39618	1.66143	2.1473	2.14969	1.43828	5.40056	15.1076	1515	space	1212	1818	space	1515	1818	1818	1818	1414	1212	1212	1414	1212
1_1_2BR.JPG	4.63385	4.20746	1.95401	14.0598	3.84131	12.2707	5.67261	5.39705	11.0327	2.56974	1.83624	1.94489	7.5263	7.62547	3.73076	1.81548	3.94118	4.28272	5.83644	9.81123	2.96224	8.43606	7.49512	13.4013	2.91498	7.03351	2.6335	12.0187	1.8789	7.44768	1.92424	1.81779	11.7898	3.57724	1.92307	1818	1515	1515	1212	1818	1818	1515	1515	1212	1818	1818	1212	1414	1515
1_1_3BR.JPG	5.84018	3.07917	11.5816	18.8144	1.57928	2.67214	4.90086	7.0303	1.8368	4.6878	4.24404	2.42472	3.71688	7.67117	1.7063	6.98656	1.94325	2.30009	2.33714	7.89633	2.3578	6.34317	3.0736	2.41096	1.96762	4.9098	1.84332	1.81761	3.17664	7.45642	1.90674	1.46565	4.92144	6.78253	4.44245	1414	1515	1818	1818	1212	1212	1212	1818	1212	1515	1818	1212	1212	space
1_1_4BR.JPG	1.57036	4.78893	5.2917	5.80475	4.03607	17.4276	2.77528	3.19148	2.34479	17.8397	5.10296	2.07727	4.49548	14.0296	4.75257	3.41752	9.03802	1.67661	5.91359	5.73781	4.73624	7.51722	8.97267	11.7141	3.9325	2.18569	2.7095	1.25433	3.24253	7.99206	7.52966	3.26099	9.27402	6.27005	8.15419	1515	space	1515	1212	1515	1212	1414	1414	1212	1212	1515	1818	1818	space
1_1_5BR.JPG	3.76696	4.47495	15.6141	11.4533	4.89802	1.88751	7.17829	8.00494	2.00194	2.81094	9.26661	2.85555	17.4788	2.6848	1.69885	5.4878	1.8023	2.90336	6.85592	1.95757	1.24009	11.0029	2.42088	4.63596	6.90464	6.36533	1.88662	9.31875	1.39278	2.89075	1.77295	9.33615	3.64661	2.37218	2.79964	1515	space	1515	1414	space	1818	1212	1414	1212	1212	1414	1212	1212	1212
1_1_6BR.JPG	5.29836	5.39458	1.81858	3.77231	3.5757	4.30889	6.94384	6.13357	4.47156	7.07961	11.9436	5.33573	4.18476	6.75445	2.34988	7.64492	9.07367	3.01438	2.0195	7.68172	8.20194	3.88899	3.91666	10.9004	3.86598	7.25106	8.23033	3.30156	3.81611	5.95234	4.51485	4.19065	6.87765	3.37904	14.8621	1414	space	1212	1212	1818	1212	1414	1212	1515	1515	1212	1212	1818	1515
1_2_1BR.JPG	3.23339	5.13572	4.7968	10.4775	4.16055	3.97477	1.92638	17.3374	1.88021	3.36224	12.1892	4.0577	5.72685	4.9657	1.37634	1.70516	3.28971	3.46235	2.96829	5.21174	3.10303	8.18792	2.38311	10.0297	6.58736	5.73325	6.10139	3.89614	2.72755	9.83617	1.48778	2.57771	6.89656	2.61194	1.52062	1414	space	1818	1515	1414	1515	1515	1515	1212	1818	1212	1818	1515	1414
1_2_2BR.JPG	1.94533	4.75091	2.93884	15.3384	2.50537	7.78506	8.48309	4.37034	2.33665	5.31827	7.72889	1.91931	4.72586	4.60834	1.753	6.21628	2.57457	13.4381	12.0039	10.1671	1.63141	8.9563	6.75858	2.73473	4.44909	2.12487	2.92338	2.80993	2.68512	5.52484	5.33594	6.77776	9.77472	1.74099	25.0885	1515	space	1818	1818	1414	1414	1818	1414	1515	1515	1818	1414	1212	1414
1_2_3BR.JPG	5.20388	10.9827	2.87273	6.65799	2.90619	3.77784	3.11413	3.21117	9.29622	2.16882	5.60897	4.15113	5.90682	10.8005	2.18075	4.85364	5.51554	5.96567	2.24094	2.76677	5.70173	12.5424	3.5023	12.3181	3.87128	7.88432	3.14517	3.18621	1.91078	3.6073	2.61768	2.88837	8.3895	6.84589	3.3603	1212	1818	1818	1414	1818	1818	1818	1515	1515	1818	1414	1212	1212	1515
1_2_4BR.JPG	5.0423	3.66867	15.4163	25.9278	3.06756	34.1062	3.85746	19.0379	10.9836	6.79677	14.9152	10.8102	15.5283	6.41312	3.74989	8.72006	10.1128	15.4056	6.97263	9.2851	2.08457	4.67235	7.11769	63.0521	6.95983	15.3804	6.33676	12.3546	12.4069	4.03156	10.4291	8.28928	13.8456	7.73116	12.0415	1515	space	space	space	space	space	1515	space	1212	1818	space	space	space	space
1_2_5BR.JPG	5.61662	7.17299	14.1623	5.84646	4.31673	5.93582	4.55037	19.8366	6.04332	8.53184	11.7223	9.61777	6.81395	4.72573	3.78618	5.04376	7.18248	4.85316	2.7839	8.77702	1.95484	9.81517	7.08839	4.69596	8.34578	5.96699	9.60034	1.61874	3.31812	10.04	4.24608	2.35044	15.8977	6.60225	3.72461	1515	space	space	1414	space	1212	1414	1812	1212	space	1414	space	1818	1414
1_2_6BR.JPG	4.41559	5.25926	3.71018	20.9634	5.62825	5.70153	12.7671	4.73739	11.4251	4.46931	3.11011	11.5581	8.71439	3.74709	10.9019	4.77031	23.0307	10.9114	5.15425	11.3394	3.77081	8.8017	3.73014	4.6886	11.0137	2.38292	8.54148	10.8168	3.85314	4.04274	13.0854	3.76183	3.39667	4.27517	9.6434	1515	space	1515	1818	space	1212	1212	1212	1212	1818	1515	space	1818	1414
2_1_1BR.JPG	8.86387	8.20042	3.74479	3.78511	2.46716	7.86759	2.53957	8.47251	19.5371	9.9205	2.73318	1.79222	6.37317	8.6279	1.67595	6.04829	3.4436	13.8501	5.34456	1.77787	1.53073	9.1626	2.37763	14.6623	7.93563	6.70901	3.58052	8.3787	2.4945	3.65777	3.0493	1.58428	4.85004	2.10205	5.10977	1212	space	1818	1212	1818	1818	1212	1515	space	space	1818	1414	1515	1818
2_1_2BR.JPG	3.47824	4.65698	5.83796	8.77945	5.5251	3.83857	3.27333	7.46973	8.7651	1.92291	4.87799	3.10206	6.83868	11.3535	1.64817	5.77774	6.56965	3.27578	5.30096	8.83731	7.28536	12.2801	2.62878	8.837	4.20714	3.36302	8.59177	7.65992	2.28236	3.09191	2.05387	1.8361	6.98546	3.18609	1.44257	1212	space	1414	1414	space	1414	1212	1818	1818	1212	1818	1414	1212	1818
2_1_3BR.JPG	5.54915	7.29179	15.2466	5.72025	3.50397	2.88413	10.5171	5.50274	5.00403	21.462	2.18807	3.72206	3.77714	4.23545	5.26716	4.85848	6.46794	2.07945	3.66233	3.38951	13.736	7.24846	5.39044	1.60045	9.88175	7.21458	7.33626	4.91715	8.89819	3.00436	5.36319	7.92112	8.0851	3.62783	10.2289	1515	1415	1818	1818	1818	1414	1212	1414	1515	1414	1212	1212	1515	1515
2_1_4BR.JPG	4.68542	3.71875	7.39628	5.25953	5.15446	2.75501	6.17438	3.46675	5.85653	5.23729	8.83676	15.6245	2.88308	1.86526	3.6625	6.06442	2.36512	1.75599	9.06861	10.424	2.01724	11.0109	2.90848	3.66305	4.59549	12.8363	4.82103	1.87403	2.5879	7.60339	8.00293	1.54734	5.85815	8.06428	3.96701	1515	1815	1414	1212	space	1818	1515	1515	1212	1818	1212	space	1515	1515
2_1_5BR.JPG	4.9257	2.44032	1.42531	3.39855	3.62691	4.45054	7.36139	4.41072	1.94013	3.7804	4.07138	1.3739	2.68049	2.2951	2.65641	2.54566	2.49419	2.63164	1.59634	4.73463	1.6976	2.2622	2.52012	5.64689	1.92762	4.80699	1.85776	2.2656	1.71504	2.52473	3.96745	1.54074	6.88858	3.57133	2.95575	1212	1212	1212	1515	1414	1414	1818	1515	1515	1818	1818	1818	1515	1515
2_1_6BR.JPG	3.61485	6.68297	12.8854	3.21066	1.93224	4.74886	5.00396	18.0124	4.16769	2.96975	11.6204	1.94454	4.84427	3.24779	2.65108	8.77811	1.79061	16.3046	7.54036	10.8775	2.21654	3.84826	1.85397	8.61952	8.94354	1.94935	2.44979	6.79931	2.29054	6.10012	6.39416	2.77299	11.3925	1.42727	5.70925	1818	space	1818	1515	1414	1414	1212	space	1515	1414	1212	1414	1212	space
2_2_1BR.JPG	3.83672	5.88126	6.33632	6.6144	2.53348	5.95503	5.44085	6.26856	5.17293	3.59376	1.61673	2.57275	6.42374	2.81967	1.61813	6.06485	6.99367	4.2735	3.58491	3.95529	1.53436	2.841	2.37635	10.3372	14.4223	8.1891	3.53516	4.78814	1.63338	2.17413	1.64557	1.82122	7.8098	7.77676	5.00269	1414	space	1212	1515	1818	1414	1515	1212	1818	1414	1212	1414	1515	1515
2_2_2BR.JPG	3.29305	6.14501	9.89944	2.59427	5.44156	2.15011	2.26769	14.5225	2.88188	8.97331	5.2902	1.94947	2.52468	1.79063	2.64392	5.18923	6.71546	13.6396	2.59608	2.79221	1.36913	3.47043	3.57886	4.77565	4.91118	4.91365	2.55875	4.73371	1.89035	4.98665	6.63903	2.10763	5.41775	2.12433	6.75139	1212	space	1818	1515	1414	1212	1414	space	1515	1818	1818	1818	1818	1414
2_2_3BR.JPG	1.8856	5.21347	3.35033	3.85744	1.56193	3.38598	2.61651	5.6962	3.92989	6.74958	17.7898	1.7665	3.91496	11.2672	1.63921	7.31002	2.27758	1.43744	4.65779	1.78994	2.27446	7.91695	5.58337	6.81761	4.04359	2.53511	3.53169	12.7564	8.79708	3.27807	2.44785	3.60917	11.7594	4.04406	6.39526	1414	1818	1515	1414	1212	1212	1212	1818	1818	1212	1515	1818	1818	space
2_2_4BR.JPG	4.31267	6.08263	2.95173	2.70901	18.5026	7.93831	7.68452	14.1122	12.3527	2.5428	9.67992	1.7432	5.87355	1.60356	10.6993	7.06654	6.64476	2.35685	5.99598	2.34733	4.25003	10.2914	1.50288	9.30605	3.70826	2.29323	3.65689	2.72966	2.47283	8.37199	2.60592	5.61913	5.46839	2.85858	3.97614	1418	space	1818	1515	1414	1212	1212	space	1515	1515	1212	1515	1515	1818
2_2_5BR.JPG	1.96898	2.92368	4.83977	4.8524	1.17864	2.71585	8.96703	7.81569	3.42799	1.66068	16.6411	4.90038	13.5904	1.91183	4.45549	1.57887	17.7833	2.85173	6.20394	4.923	1.26302	2.89231	2.66789	8.87958	5.37087	3.1824	5.50271	3.80062	1.65045	3.3096	6.55131	1.5681	12.8507	2.43078	8.25263	1818	1818	1818	1818	1818	1515	1414	1515	1818	1212	1414	1818	1515	1818
2_2_6BR.JPG	12.3821	10.5205	13.7632	11.4833	5.11859	9.86804	22.0771	7.6974	19.0826	3.88618	10.0604	10.289	13.8528	13.6799	10.7928	7.1009	15.9468	8.86593	8.56342	6.96976	8.8979	12.7868	3.5199	8.80599	8.85495	14.4938	6.64435	6.63165	7.77229	2.47687	7.29099	7.01689	8.88505	6.62959	6.93853	1414	space	space	1515	space	1818	1212	1818	1414	1414	space	space	1414	1212
3_1_1BR.JPG	14.8093	5.51312	9.78611	3.74577	3.44746	6.92403	5.80813	6.87664	4.14052	5.78385	12.4226	2.77917	4.70832	6.49001	1.53445	5.79817	3.1238	4.8175	3.40979	4.99224	2.98655	9.69138	5.48548	12.7819	3.00376	13.4411	4.73833	9.22107	2.63796	11.1266	1.50363	4.00589	14.8723	1.99366	4.08146	space	space	1818	1414	1212	1414	1818	1518	1818	1515	1212	1818	1818	1515
3_1_2BR.JPG	4.93741	5.25953	1.75096	6.8572	1.93754	3.85334	6.92033	10.6057	8.87588	3.73312	4.49193	6.93251	14.7448	1.65631	1.73034	2.58063	5.4837	3.45892	1.87815	2.25849	1.47337	7.92451	7.47682	12.2625	20.4594	3.00556	9.17157	1.81785	2.26736	10.247	1.93993	3.20548	13.2755	2.07081	1.90674	1414	space	1515	1212	1414	1414	1515	1818	1515	1212	1212	1414	1515	1212
3_1_3BR.JPG	4.11377	4.08847	1.33739	9.34411	1.57354	6.84308	4.17289	5.387	6.5042	6.72417	2.96035	4.46613	5.59103	3.90763	1.13452	7.74807	2.30828	2.3623	2.91227	2.71352	2.77351	2.01643	2.5929	5.42722	4.41977	8.40349	1.87032	1.76878	2.29399	1.79554	1.37016	1.24015	3.81319	7.17901	9.24223	1818	1515	1415	1212	1212	1414	1818	1515	1515	1515	1515	1414	1818	space
3_1_4BR.JPG	10.188	4.80231	1.70847	2.33654	6.37357	3.71469	2.78788	5.01467	4.90513	3.44401	8.25483	15.0946	4.3691	2.72872	1.52886	7.57388	3.86517	10.274	1.92817	1.60155	2.39263	4.64578	5.50321	17.6391	2.59666	2.46622	2.59842	3.57128	2.35442	5.80502	1.34559	2.36263	11.0206	2.79992	2.02492	1212	space	1515	1212	1515	1515	1515	1515	1218	1515	space	1414	1212	1818
3_1_5BR.JPG	4.41782	3.93556	3.76878	9.81866	7.43489	2.35756	7.04869	6.4542	2.93675	2.89125	4.69547	3.77423	4.31434	1.88325	10.0193	3.39274	6.07508	5.86602	1.66307	3.36462	5.04705	2.79709	5.22945	10.3015	2.01254	5.13137	9.28225	3.3095	3.76711	4.29919	3.12793	1.71902	2.38785	7.69157	3.83843	1515	1818	1818	1212	space	1515	1212	1212	1212	1212	1515	1212	1212	1212
3_1_6BR.JPG	3.63293	4.73443	7.84064	3.17579	7.107	4.38225	3.017	12.6667	7.13819	1.68078	3.92996	2.84801	3.76725	12.76	1.88744	2.11168	2.02943	2.45769	3.84594	1.73327	7.43244	16.0108	1.28485	1.51246	2.83611	6.40209	2.62141	4.62256	1.83615	5.0026	1.95399	6.27324	2.39466	3.16317	2.24347	1212	space	1515	1515	space	1515	1818	1818	1212	1212	1818	1212	1414	1515
3_2_1BR.JPG	6.09155	5.63158	12.7177	11.8093	2.37534	28.8596	19.7931	13.3371	4.76733	3.99377	18.8542	10.3136	6.12067	9.56963	12.4285	6.0111	2.17275	3.4052	2.96666	3.14618	4.3134	9.96975	4.30025	5.97917	7.16812	1.88763	7.3672	13.3999	2.75775	2.13407	4.477	1.43084	4.77002	7.00265	4.00772	1212	space	1212	1212	1818	1215	1414	1515	1212	1212	space	space	1515	1818
3_2_2BR.JPG	3.14516	2.46907	3.75717	2.60866	3.3047	8.84116	11.9034	4.19377	16.2888	3.91155	2.85732	2.46207	3.58142	4.37929	1.53045	7.02031	19.9529	4.37055	3.43943	4.23181	1.3012	7.84898	2.61268	11.6446	4.8422	7.08571	1.64467	3.70012	1.66545	2.28881	8.29908	4.78388	1.8967	4.73926	3.67129	1818	1818	1818	1212	space	1515	1818	1212	space	1414	1515	1212	1414	1818
3_2_3BR.JPG	3.02014	5.98453	7.94278	6.84435	5.48403	11.7576	3.84825	6.754	8.83742	3.40314	11.8813	8.11239	6.58981	4.84905	9.46766	4.91359	4.9579	16.0025	2.98255	2.75822	5.29034	11.1712	6.67282	10.5529	10.1039	3.18003	8.80334	13.4449	4.80462	6.0439	1.55952	4.70265	23.0616	3.27713	7.13135	1814	space	1515	1212	space	1212	1515	1415	1418	1514	1514	space	1415	1414
3_2_4BR.JPG	3.92427	6.18338	2.34625	8.34328	4.42308	3.88202	8.50744	14.0098	14.0896	6.07657	4.89853	2.95729	7.4719	6.63257	1.73458	4.88589	9.18456	8.32202	4.40554	10.2856	7.2826	7.97517	4.27736	6.28405	9.03681	7.94518	6.75534	3.74073	5.79949	8.89373	4.54861	1.54665	10.8726	7.58649	2.95718	1515	space	1818	1515	space	1818	1414	space	1818	1818	1818	1414	1212	1212
3_2_5BR.JPG	2.28592	7.35031	7.30192	6.9637	7.24263	35.7985	2.79064	11.5144	11.9294	21.2523	4.52179	1.92435	3.39315	4.65922	2.50282	2.54889	19.9516	2.06481	7.00503	1.98717	2.75112	6.74192	1.52523	9.92682	2.9623	3.14803	4.80373	1.80971	2.47841	4.92026	3.51024	7.96142	9.46764	6.19236	58.6067	1414	space	1818	1212	space	1818	1818	1818	1414	1812	1212	1515	1212	1212
3_2_6BR.JPG	5.95004	2.9599	3.04972	1.79905	2.0838	1.7997	6.39021	11.0934	11.6182	7.89841	9.68312	4.42316	5.63797	2.51949	5.89785	6.4774	19.4878	2.37101	2.4096	10.267	14.8669	2.05185	3.18046	1.59893	8.90522	7.8217	4.56208	9.83845	1.56901	6.78328	7.1669	4.56605	4.12639	4.31512	26.3418	1818	1515	1414	1818	1212	1414	1818	1818	1515	1818	1414	1818	1515	1414
																																				1	24	3	1	14	1	0	5	2	2	4	7	1	6
[truncated: 96 more columns]
